# Supplementary material for: Effects of climate variation on bird escape distances modulate community responses to global change
Source: Sci Rep. 2021 Jun 18;11:12826. doi: 10.1038/s41598-021-92273-1 (PMC8213824; doi:10.1038/s41598-021-92273-1)
Supplement: Supplementary file 1 — Supplementary Table S2. [file 41598_2021_92273_MOESM1_ESM.xlsx]

## Sheet: Legend
Supplementary Material Table S2. Summary statistics for fight initiation distances (FID) collected for 229 bird species between 2006 and 2019 in 24 European localities. Geographical coordinates, habitat (urban or rural) and climate data during the local breeding season are given for each site. Body mass and main diet during the breeding season (P: predator; F: piscivore; I: insectivore; A: aerial…

## Sheet: SuppTabS2
Species	Locality	Habitat	Year	Mean FID (m)	SD (m)	N	Min. (m)	Max. (m)	Latitude	Longitude	Precipitation (mm)	Mean temperature (ºC)	Body mass (g)	Diet
Accipiter gentilis	Poznan	U	2018	23.0868		1	23.0868	23.0868	52.4	16.9	115.77	10.9847	931.5	P
Accipiter gentilis	Toledo	R	2018	140		1	140	140	39.86	-4.02	259.094	12.7882	931.5	P
Accipiter nisus	Brønderslev	R	2010	36.1386		1	36.1386	36.1386	57.2	9.9	165.22	13.9857	204	P
Accipiter nisus	Brønderslev	R	2013	30		1	30	30	57.2	9.9	194.34	14.6731	204	P
Accipiter nisus	Brønderslev	R	2015	28		1	28	28	57.2	9.9	274.137	12.501	204	P
Accipiter nisus	Paris	U	2008	10	4.24264	2	7	13	59.92	10.75	250.519	10.9398	204	P
Accipiter nisus	Poznan	R	2015	8.4		1	8.4	8.4	52.4	16.9	144.403	10.1638	204	P
Acrocephalus arundinaceus	Poznan	R	2015	33.6149		1	33.6149	33.6149	52.4	16.9	144.403	10.1638	30.3	I
Acrocephalus palustris	Brønderslev	R	2006	8.83858	2.31611	9	5.09902	12.0416	57.2	9.9	153.696	15.7632	12	I
Acrocephalus palustris	Brønderslev	R	2009	8.06226		1	8.06226	8.06226	57.2	9.9	277.884	14.4549	12	I
Acrocephalus palustris	Brønderslev	R	2012	13.0665	12.9576	3	5.09902	28.0179	57.2	9.9	264.074	13.6388	12	I
Acrocephalus palustris	Brønderslev	R	2015	7.33333	1.1547	3	6	8	57.2	9.9	274.137	12.501	12	I
Acrocephalus palustris	Olomouc	R	2010	14.1421		1	14.1421	14.1421	49.59	17.25	171.444	10.0884	12	I
Acrocephalus palustris	Olomouc	U	2009	7.07107		1	7.07107	7.07107	49.59	17.25	229.275	10.8559	12	I
Acrocephalus palustris	Poznan	R	2015	5.60464	1.44939	4	4.65188	7.76466	52.4	16.9	144.403	10.1638	12	I
Acrocephalus palustris	Poznan	U	2015	17.1797	3.45883	2	14.734	19.6255	52.4	16.9	144.403	10.1638	12	I
Acrocephalus schoenobaenus	Brønderslev	R	2006	7.12195	3.04236	34	2.23607	15	57.2	9.9	153.696	15.7632	11.9	I
Acrocephalus schoenobaenus	Brønderslev	R	2010	6.02124	3.33448	7	0.707107	10.0499	57.2	9.9	165.22	13.9857	11.9	I
Acrocephalus schoenobaenus	Brønderslev	R	2012	7.32139	3.65273	12	3	16.0312	57.2	9.9	264.074	13.6388	11.9	I
Acrocephalus schoenobaenus	Brønderslev	R	2015	11.6667	4.14144	12	6	19	57.2	9.9	274.137	12.501	11.9	I
Acrocephalus schoenobaenus	Brønderslev	R	2018	20.675	1.14756	3	20	22	57.2	9.9	103.853	17.3719	11.9	I
Acrocephalus scirpaceus	Badajoz	R	2007	7.47544	0.804522	5	6.32456	8.24621	38.88	-6.97	130.98	15.1311	11.8	I
Acrocephalus scirpaceus	Brønderslev	R	2006	7.57235	2.62285	4	5.09902	11.0454	57.2	9.9	153.696	15.7632	11.8	I
Acrocephalus scirpaceus	Brønderslev	R	2009	4.62252	2.06509	2	3.16228	6.08276	57.2	9.9	277.884	14.4549	11.8	I
Acrocephalus scirpaceus	Brønderslev	R	2012	8.91242	3.77923	6	5.09902	16.1245	57.2	9.9	264.074	13.6388	11.8	I
Acrocephalus scirpaceus	Brønderslev	R	2015	9.5	8.96103	6	2	26	57.2	9.9	274.137	12.501	11.8	I
Acrocephalus scirpaceus	Brønderslev	R	2018	8.77122	2.14441	3	7.07107	11.1803	57.2	9.9	103.853	17.3719	11.8	I
Acrocephalus scirpaceus	Paris	U	2006	3.16228	0	2	3.16228	3.16228	59.92	10.75	189.651	10.3938	11.8	I
Actitis hypoleucos	Badajoz	R	2007	16.6667	9.86577	3	10	28	38.88	-6.97	130.98	15.1311	48	I
Actitis hypoleucos	Brønderslev	R	2006	17.5	0.707107	2	17	18	57.2	9.9	153.696	15.7632	48	I
Actitis hypoleucos	Brønderslev	R	2012	21.3333	1.36626	6	20	23	57.2	9.9	264.074	13.6388	48	I
Actitis hypoleucos	Brønderslev	R	2013	30.3333	2.51661	3	28	33	57.2	9.9	194.34	14.6731	48	I
Actitis hypoleucos	Brønderslev	U	2010	12		1	12	12	57.2	9.9	165.22	13.9857	48	I
Actitis hypoleucos	Paris	R	2010	20		1	20	20	59.92	10.75	114.782	10.4154	48	I
Actitis hypoleucos	Paris	U	2015	4.5	0.707107	2	4	5	59.92	10.75	165.337	11.3321	48	I
Actitis hypoleucos	Rovaniemi	R	2015	19.8	12.5778	5	7	40	66.45	25.73	303.757	12.5923	48	I
Actitis hypoleucos	Toledo	U	2015	16.1	2.96985	2	14	18.2	39.86	-4.02	102.106	14.9552	48	I
Aegithalos caudatus	Badajoz	R	2007	6.32456	0	2	6.32456	6.32456	38.88	-6.97	130.98	15.1311	8.5	I
Aegithalos caudatus	Brønderslev	R	2015	11		1	11	11	57.2	9.9	274.137	12.501	8.5	I
Aegithalos caudatus	Budapest	R	2010	6.36092	1.83984	4	4.47214	8.06226	47.49	19.04	213.819	12.2727	8.5	I
Aegithalos caudatus	Budapest	R	2018	5.60639	1.6215	2	4.45982	6.75296	47.49	19.04	209.051	13.1631	8.5	I
Aegithalos caudatus	Budapest	U	2010	4.55069	1.75085	13	2.23607	7.61577	47.49	19.04	213.819	12.2727	8.5	I
Aegithalos caudatus	Budapest	U	2015	5.21413	1.66381	2	4.03764	6.39062	47.49	19.04	89.1037	12.434	8.5	I
Aegithalos caudatus	Budapest	U	2018	5.05844	0.697714	2	4.56508	5.5518	47.49	19.04	209.051	13.1631	8.5	I
Aegithalos caudatus	Granada	R	2009	7.20064	6.77779	5	3.16228	19.2354	37.25	-3.6	177.946	11.2604	8.5	I
Aegithalos caudatus	Granada	R	2015	7.74661		1	7.74661	7.74661	37.25	-3.6	127.457	13.7117	8.5	I
Aegithalos caudatus	Granada	U	2018	8.26378		1	8.26378	8.26378	37.25	-3.6	380.19	10.354	8.5	I
Aegithalos caudatus	Madrid	R	2015	9.45336	7.45359	3	4.88262	18.0544	40.42	-3.7	90.6677	14.5659	8.5	I
Aegithalos caudatus	Madrid	R	2018	9.24208	4.61302	5	3.80789	15.0652	40.42	-3.7	233.461	12.6398	8.5	I
Aegithalos caudatus	Madrid	U	2015	13.155	10.9172	4	4.10366	27.9516	40.42	-3.7	90.6677	14.5659	8.5	I
Aegithalos caudatus	Olomouc	R	2015	12.53		1	12.53	12.53	49.59	17.25	131.592	10.4704	8.5	I
Aegithalos caudatus	Paris	R	2008	5.90324	0.477112	3	5.38516	6.32456	59.92	10.75	250.519	10.9398	8.5	I
Aegithalos caudatus	Paris	R	2009	7		1	7	7	59.92	10.75	192.408	11.4694	8.5	I
Aegithalos caudatus	Paris	R	2010	5	0	4	5	5	59.92	10.75	114.782	10.4154	8.5	I
Aegithalos caudatus	Paris	R	2012	6.28402	0.589964	4	5.83095	7.07107	59.92	10.75	204.639	11.2677	8.5	I
Aegithalos caudatus	Paris	R	2015	4.8	1.09545	5	3	6	59.92	10.75	165.337	11.3321	8.5	I
Aegithalos caudatus	Paris	R	2018	6		1	6	6	59.92	10.75	232.515	12.0265	8.5	I
Aegithalos caudatus	Paris	U	2006	4.16823	0.409618	4	3.60555	4.47214	59.92	10.75	189.651	10.3938	8.5	I
Aegithalos caudatus	Paris	U	2009	5.41548	0.587572	2	5	5.83095	59.92	10.75	192.408	11.4694	8.5	I
Aegithalos caudatus	Paris	U	2012	4.96505	1.92263	2	3.60555	6.32456	59.92	10.75	204.639	11.2677	8.5	I
Aegithalos caudatus	Paris	U	2015	4.33333	3.78594	3	0	7	59.92	10.75	165.337	11.3321	8.5	I
Aegithalos caudatus	Poznan	U	2015	10.6179	4.72032	2	7.28011	13.9556	52.4	16.9	144.403	10.1638	8.5	I
Aegithalos caudatus	Poznan	U	2018	5.83095		1	5.83095	5.83095	52.4	16.9	115.77	10.9847	8.5	I
Aegithalos caudatus	Toledo	R	2010	13.9556		1	13.9556	13.9556	39.86	-4.02	183.771	12.9161	8.5	I
Aegithalos caudatus	Toledo	R	2015	8.76227	2.0184	3	6.62118	10.6301	39.86	-4.02	102.106	14.9552	8.5	I
Aix galericulata	Toledo	R	2010	14		1	14	14	39.86	-4.02	183.771	12.9161	570	H
Alauda arvensis	Brønderslev	R	2006	35.143	32.6771	29	1	100	57.2	9.9	153.696	15.7632	38.5	O
Alauda arvensis	Brønderslev	R	2007	15.6	3.91152	5	11	21	57.2	9.9	312.222	13.781	38.5	O
Alauda arvensis	Brønderslev	R	2008	16	2.82843	2	14	18	57.2	9.9	134.705	15.2355	38.5	O
Alauda arvensis	Brønderslev	R	2010	31.7143	14.3028	7	12	50	57.2	9.9	165.22	13.9857	38.5	O
Alauda arvensis	Brønderslev	R	2012	19.8182	7.87181	22	10	38	57.2	9.9	264.074	13.6388	38.5	O
Alauda arvensis	Brønderslev	R	2013	12		1	12	12	57.2	9.9	194.34	14.6731	38.5	O
Alauda arvensis	Brønderslev	R	2015	15.4688	8.68809	32	2	29	57.2	9.9	274.137	12.501	38.5	O
Alauda arvensis	Brønderslev	R	2018	11	5.15752	11	5	22	57.2	9.9	103.853	17.3719	38.5	O
Alauda arvensis	Brønderslev	U	2015	28		1	28	28	57.2	9.9	274.137	12.501	38.5	O
Alauda arvensis	Poznan	R	2009	45.4361	35.1016	2	20.6155	70.2567	52.4	16.9	185.612	10.3298	38.5	O
Alauda arvensis	Poznan	R	2010	32.6667	5.68624	3	28	39	52.4	16.9	115.568	10.0865	38.5	O
Alauda arvensis	Poznan	R	2015	25.7295	7.31202	8	14.0357	35	52.4	16.9	144.403	10.1638	38.5	O
Alauda arvensis	Poznan	R	2018	65		1	65	65	52.4	16.9	115.77	10.9847	38.5	O
Alauda arvensis	Poznan	U	2015	36.824	13.6467	5	24.5	52.5	52.4	16.9	144.403	10.1638	38.5	O
Alauda arvensis	Rovaniemi	R	2018	23		1	23	23	66.45	25.73	230.448	15.3027	38.5	O
Alauda arvensis	Tallinn	R	2015	6.75		1	6.75	6.75	59.44	24.75	221.416	12.93	38.5	O
Alca torda	Oslo	R	2009	70		1	70	70	59.92	10.75	349.289	13.8579	717	F
Alcedo atthis	Badajoz	R	2007	24		1	24	24	38.88	-6.97	130.98	15.1311	43.5	F
Alcedo atthis	Paris	U	2015	9.5	6.36396	2	5	14	59.92	10.75	165.337	11.3321	43.5	F
Alcedo atthis	Poznan	R	2015	24.5815		1	24.5815	24.5815	52.4	16.9	144.403	10.1638	43.5	F
Alectoris rufa	Andujar	R	2018	34.6667	5.7735	3	28	38	38.18	-4.1	292.41	15.3071	477.5	H
Alectoris rufa	Badajoz	R	2007	30		1	30	30	38.88	-6.97	130.98	15.1311	477.5	H
Alectoris rufa	Granada	R	2009	30.0044	13.9027	6	17	50	37.25	-3.6	177.946	11.2604	477.5	H
Alectoris rufa	Madrid	R	2015	29.05	11.3844	2	21	37.1	40.42	-3.7	90.6677	14.5659	477.5	H
Alectoris rufa	Madrid	R	2018	36.85	34.9279	4	8.4	85	40.42	-3.7	233.461	12.6398	477.5	H
Alectoris rufa	Toledo	R	2010	29.4	17.6047	5	10.5	56	39.86	-4.02	183.771	12.9161	477.5	H
Alectoris rufa	Toledo	R	2015	23.94	15.9618	10	2.8	51.8	39.86	-4.02	102.106	14.9552	477.5	H
Alectoris rufa	Toledo	U	2010	21		1	21	21	39.86	-4.02	183.771	12.9161	477.5	H
Alectoris rufa	Toledo	U	2015	14.7		1	14.7	14.7	39.86	-4.02	102.106	14.9552	477.5	H
Amandava amandava	Badajoz	R	2007	6.55471	1.6451	10	3	9	38.88	-6.97	130.98	15.1311	9.9	H
Anas crecca	Brønderslev	R	2006	55		1	55	55	57.2	9.9	153.696	15.7632	368	H
Anas crecca	Brønderslev	R	2007	35	3.4641	4	32	38	57.2	9.9	312.222	13.781	368	H
Anas crecca	Brønderslev	R	2008	39.2941	12.97	17	23	60	57.2	9.9	134.705	15.2355	368	H
Anas penelope	Rovaniemi	U	2015	4.35714	2.34052	14	1	9	66.45	25.73	303.757	12.5923	725	H
Anas penelope	Rovaniemi	U	2018	4	1.82574	4	2	6	66.45	25.73	230.448	15.3027	725	H
Anas platyrhynchos	Badajoz	R	2007	20	0	2	20	20	38.88	-6.97	130.98	15.1311	1119	H
Anas platyrhynchos	Brønderslev	R	2006	26.7586	15.5395	29	6	75	57.2	9.9	153.696	15.7632	1119	H
Anas platyrhynchos	Brønderslev	R	2007	57	0	2	57	57	57.2	9.9	312.222	13.781	1119	H
Anas platyrhynchos	Brønderslev	R	2008	19	0	2	19	19	57.2	9.9	134.705	15.2355	1119	H
Anas platyrhynchos	Brønderslev	R	2010	50		1	50	50	57.2	9.9	165.22	13.9857	1119	H
Anas platyrhynchos	Brønderslev	R	2012	25.2727	10.4124	11	14	45	57.2	9.9	264.074	13.6388	1119	H
Anas platyrhynchos	Brønderslev	R	2015	38.1667	14.1218	12	14	65	57.2	9.9	274.137	12.501	1119	H
Anas platyrhynchos	Brønderslev	R	2018	12	3.51188	13	4	18	57.2	9.9	103.853	17.3719	1119	H
Anas platyrhynchos	Brønderslev	U	2006	5	2.04939	11	2	8	57.2	9.9	153.696	15.7632	1119	H
Anas platyrhynchos	Brønderslev	U	2015	11.0556	4.31785	18	5	19	57.2	9.9	274.137	12.501	1119	H
Anas platyrhynchos	Budapest	R	2015	17.93	8.31028	5	8.8	28.6	47.49	19.04	89.1037	12.434	1119	H
Anas platyrhynchos	Budapest	R	2018	6.04149	5.18596	7	2.41661	17.1669	47.49	19.04	209.051	13.1631	1119	H
Anas platyrhynchos	Budapest	R	2019	4.78212	2.19163	3	2.92617	7.2	47.49	19.04	149.17	14.6084	1119	H
Anas platyrhynchos	Budapest	U	2010	3.75	0.957427	4	3	5	47.49	19.04	213.819	12.2727	1119	H
Anas platyrhynchos	Budapest	U	2015	3.52	2.23336	10	0.55	8.25	47.49	19.04	89.1037	12.434	1119	H
Anas platyrhynchos	Budapest	U	2018	3.3561	1.63498	2	2.2	4.51221	47.49	19.04	209.051	13.1631	1119	H
Anas platyrhynchos	Cumbrae	R	2018	20	13.8564	3	4	28	55.77	-4.91	200.628	7.88003	1119	H
Anas platyrhynchos	Granada	U	2009	12	0	2	12	12	37.25	-3.6	177.946	11.2604	1119	H
Anas platyrhynchos	Granada	U	2010	3.2	1.64317	5	2	6	37.25	-3.6	162.567	11.2143	1119	H
Anas platyrhynchos	Madrid	R	2015	10.78	12.0188	5	0.7	30.1	40.42	-3.7	90.6677	14.5659	1119	H
Anas platyrhynchos	Madrid	R	2018	11.5058	12.5525	3	4.2	26	40.42	-3.7	233.461	12.6398	1119	H
Anas platyrhynchos	Madrid	U	2018	2.8	1.85203	3	1.4	4.9	40.42	-3.7	233.461	12.6398	1119	H
Anas platyrhynchos	Olomouc	R	2015	56.5	13.5277	4	38	68	49.59	17.25	131.592	10.4704	1119	H
Anas platyrhynchos	Olomouc	U	2009	1.44444	2.06828	9	0	5	49.59	17.25	229.275	10.8559	1119	H
Anas platyrhynchos	Olomouc	U	2010	1	0	4	1	1	49.59	17.25	171.444	10.0884	1119	H
Anas platyrhynchos	Olomouc	U	2015	5	5.19615	9	1	15	49.59	17.25	131.592	10.4704	1119	H
Anas platyrhynchos	Olomouc	U	2018	14		1	14	14	49.59	17.25	133.694	11.4418	1119	H
Anas platyrhynchos	Oslo	R	2009	11.8571	3.08488	14	10	18	59.92	10.75	349.289	13.8579	1119	H
Anas platyrhynchos	Oslo	R	2010	8.5	5.19615	4	4	13	59.92	10.75	317.106	13.4011	1119	H
Anas platyrhynchos	Oslo	U	2009	6.0625	2.01556	16	2	8	59.92	10.75	349.289	13.8579	1119	H
Anas platyrhynchos	Oslo	U	2010	4.5	1.76608	22	2	8	59.92	10.75	317.106	13.4011	1119	H
Anas platyrhynchos	Paris	R	2008	4	0	4	4	4	59.92	10.75	250.519	10.9398	1119	H
Anas platyrhynchos	Paris	R	2010	5	0	9	5	5	59.92	10.75	114.782	10.4154	1119	H
Anas platyrhynchos	Paris	R	2012	8	1.41421	5	6	10	59.92	10.75	204.639	11.2677	1119	H
Anas platyrhynchos	Paris	R	2015	8	5.72713	6	3	15	59.92	10.75	165.337	11.3321	1119	H
Anas platyrhynchos	Paris	R	2018	5.51539	3.13356	16	3	10	59.92	10.75	232.515	12.0265	1119	H
Anas platyrhynchos	Paris	U	2006	3.4	0.957427	25	2	6	59.92	10.75	189.651	10.3938	1119	H
Anas platyrhynchos	Paris	U	2008	6		1	6	6	59.92	10.75	250.519	10.9398	1119	H
Anas platyrhynchos	Paris	U	2010	2	0.845154	15	1	4	59.92	10.75	114.782	10.4154	1119	H
Anas platyrhynchos	Paris	U	2012	4.04348	1.10693	23	2	6	59.92	10.75	204.639	11.2677	1119	H
Anas platyrhynchos	Paris	U	2015	7.53846	4.9601	13	0	13	59.92	10.75	165.337	11.3321	1119	H
Anas platyrhynchos	Paris	U	2018	4.39268	2.81773	21	2	10	59.92	10.75	232.515	12.0265	1119	H
Anas platyrhynchos	Poznan	R	2010	88		1	88	88	52.4	16.9	115.568	10.0865	1119	H
Anas platyrhynchos	Poznan	R	2015	26.32	31.0945	20	0.7	98	52.4	16.9	144.403	10.1638	1119	H
Anas platyrhynchos	Poznan	R	2018	6		1	6	6	52.4	16.9	115.77	10.9847	1119	H
Anas platyrhynchos	Poznan	U	2010	3	0.894427	6	2	4	52.4	16.9	115.568	10.0865	1119	H
Anas platyrhynchos	Poznan	U	2015	3.85	4.05154	14	0.7	16.1	52.4	16.9	144.403	10.1638	1119	H
Anas platyrhynchos	Poznan	U	2018	3.125	2.23207	8	1	7	52.4	16.9	115.77	10.9847	1119	H
Anas platyrhynchos	Prague	U	2018	1.75	1.76777	2	0.5	3	50.08	14.42	115.77	10.9847	1119	H
Anas platyrhynchos	Rakvere	R	2015	30		1	30	30	59.35	26.36	247.54	13.0283	1119	H
Anas platyrhynchos	Rakvere	U	2015	6		1	6	6	59.35	26.36	247.54	13.0283	1119	H
Anas platyrhynchos	Rovaniemi	R	2015	30	0	2	30	30	66.45	25.73	303.757	12.5923	1119	H
Anas platyrhynchos	Rovaniemi	U	2015	7.85714	6.5429	7	2	16	66.45	25.73	303.757	12.5923	1119	H
Anas platyrhynchos	Rovaniemi	U	2018	6.5	6.36396	2	2	11	66.45	25.73	230.448	15.3027	1119	H
Anas platyrhynchos	Tallinn	R	2015	38.25		1	38.25	38.25	59.44	24.75	221.416	12.93	1119	H
Anas platyrhynchos	Tallinn	U	2015	4.125	2.21218	6	1.5	6.75	59.44	24.75	221.416	12.93	1119	H
Anas platyrhynchos	Tartu	R	2015	19.125	11.1369	2	11.25	27	58.38	26.73	138.893	18.7776	1119	H
Anas platyrhynchos	Tartu	U	2015	4.75	3.54436	3	0.75	7.5	58.38	26.73	138.893	18.7776	1119	H
Anas platyrhynchos	Toledo	R	2015	15.4394	7.99025	9	2.1	23.1	39.86	-4.02	102.106	14.9552	1119	H
Anas platyrhynchos	Toledo	U	2010	10.5		1	10.5	10.5	39.86	-4.02	183.771	12.9161	1119	H
Anas platyrhynchos	Toledo	U	2015	6.65	4.45477	2	3.5	9.8	39.86	-4.02	102.106	14.9552	1119	H
Anas platyrhynchos	Toledo	U	2018	6.66667	2.44404	3	4	8.8	39.86	-4.02	259.094	12.7882	1119	H
Anser anser	Brønderslev	R	2010	180	0	4	180	180	57.2	9.9	165.22	13.9857	3347	H
Anser anser	Oslo	U	2010	12.4167	3.98821	24	6	20	59.92	10.75	317.106	13.4011	3347	H
Anser anser	Poznan	R	2015	77		1	77	77	52.4	16.9	144.403	10.1638	3347	H
Anser anser	Poznan	U	2015	50.75	2.47487	2	49	52.5	52.4	16.9	144.403	10.1638	3347	H
Anser brachyrhynchus	Brønderslev	R	2015	61	19.6469	4	43	78	57.2	9.9	274.137	12.501	2557.5	H
Anthus campetris	Brønderslev	R	2006	18.2	0	2	18.2	18.2	57.2	9.9	153.696	15.7632	24.8	I
Anthus pratensis	Brønderslev	R	2006	13.5558	8.05084	31	1	38	57.2	9.9	153.696	15.7632	18.5	I
Anthus pratensis	Brønderslev	R	2007	18		1	18	18	57.2	9.9	312.222	13.781	18.5	I
Anthus pratensis	Brønderslev	R	2008	9.62843	4.07636	5	4	14.1421	57.2	9.9	134.705	15.2355	18.5	I
Anthus pratensis	Brønderslev	R	2010	13.3889	3.94281	18	8	25	57.2	9.9	165.22	13.9857	18.5	I
Anthus pratensis	Brønderslev	R	2012	15.6757	4.09938	9	9	22.0227	57.2	9.9	264.074	13.6388	18.5	I
Anthus pratensis	Brønderslev	R	2015	15.7059	10.1289	17	4	32	57.2	9.9	274.137	12.501	18.5	I
Anthus pratensis	Oslo	R	2009	6.16	2.49466	25	3	12	59.92	10.75	349.289	13.8579	18.5	I
Anthus pratensis	Oslo	R	2010	5.52434	4.26768	29	3	23.1948	59.92	10.75	317.106	13.4011	18.5	I
Anthus pratensis	Poznan	R	2010	32		1	32	32	52.4	16.9	115.568	10.0865	18.5	I
Anthus pratensis	Rovaniemi	R	2009	28.3078	10.8785	2	20.6155	36	66.45	25.73	175.241	13.76	18.5	I
Anthus pratensis	Rovaniemi	R	2015	15	7.07107	2	10	20	66.45	25.73	303.757	12.5923	18.5	I
Anthus pratensis	Rovaniemi	R	2018	10.5	3.53553	2	8	13	66.45	25.73	230.448	15.3027	18.5	I
Anthus pratensis	Tartu	R	2015	9.75		1	9.75	9.75	58.38	26.73	138.893	18.7776	18.5	I
Anthus spinoletta	Cumbrae	R	2018	9.26134	2.76347	4	6	12	55.77	-4.91	200.628	7.88003	22	I
Anthus spinoletta	Paris	R	2006	4.66667	0.57735	3	4	5	59.92	10.75	189.651	10.3938	22	I
Anthus spinoletta	Paris	R	2008	10.3333	4.72582	3	5	14	59.92	10.75	250.519	10.9398	22	I
Anthus spinoletta	Paris	U	2006	3.05246	1.24345	18	2	6	59.92	10.75	189.651	10.3938	22	I
Anthus trivialis	Brønderslev	R	2006	10.1798	4.32518	17	5.65685	21.9317	57.2	9.9	153.696	15.7632	22.15	I
Anthus trivialis	Brønderslev	R	2007	14.8661		1	14.8661	14.8661	57.2	9.9	312.222	13.781	22.15	I
Anthus trivialis	Brønderslev	R	2008	9.73874	3.01053	10	6.40312	15.8114	57.2	9.9	134.705	15.2355	22.15	I
Anthus trivialis	Brønderslev	R	2009	8.06226		1	8.06226	8.06226	57.2	9.9	277.884	14.4549	22.15	I
Anthus trivialis	Brønderslev	R	2010	14.6811	7.222	6	7	23.0868	57.2	9.9	165.22	13.9857	22.15	I
Anthus trivialis	Brønderslev	R	2012	15.1575	5.25472	10	8.544	23	57.2	9.9	264.074	13.6388	22.15	I
Anthus trivialis	Brønderslev	R	2015	11.2	6.5378	15	0	22	57.2	9.9	274.137	12.501	22.15	I
Anthus trivialis	Brønderslev	R	2018	7.2111	0	2	7.2111	7.2111	57.2	9.9	103.853	17.3719	22.15	I
Anthus trivialis	Olomouc	R	2018	18.2483		1	18.2483	18.2483	49.59	17.25	133.694	11.4418	22.15	I
Anthus trivialis	Poznan	R	2015	15.911		1	15.911	15.911	52.4	16.9	144.403	10.1638	22.15	I
Anthus trivialis	Rovaniemi	R	2015	18	0	2	18	18	66.45	25.73	303.757	12.5923	22.15	I
Anthus trivialis	Rovaniemi	R	2018	17.4	6.46529	5	8	26	66.45	25.73	230.448	15.3027	22.15	I
Anthus trivialis	Toledo	R	2015	8.4		1	8.4	8.4	39.86	-4.02	102.106	14.9552	22.15	I
Apus apus	Brønderslev	R	2006	38.1033	0.519613	2	37.7359	38.4708	57.2	9.9	153.696	15.7632	40	A
Ardea cinerea	Brønderslev	R	2006	63.8182	49.0445	11	30	205	57.2	9.9	153.696	15.7632	1433	F
Ardea cinerea	Brønderslev	R	2010	52.5	10.6066	2	45	60	57.2	9.9	165.22	13.9857	1433	F
Ardea cinerea	Brønderslev	R	2012	70		1	70	70	57.2	9.9	264.074	13.6388	1433	F
Ardea cinerea	Brønderslev	R	2013	75	57.9828	2	34	116	57.2	9.9	194.34	14.6731	1433	F
Ardea cinerea	Brønderslev	R	2015	62.8571	29.3679	7	39	110	57.2	9.9	274.137	12.501	1433	F
Ardea cinerea	Brønderslev	R	2018	55.625	13.2119	8	35	75	57.2	9.9	103.853	17.3719	1433	F
Ardea cinerea	Brønderslev	U	2012	8.06226		1	8.06226	8.06226	57.2	9.9	264.074	13.6388	1433	F
Ardea cinerea	Budapest	R	2018	24.75		1	24.75	24.75	47.49	19.04	209.051	13.1631	1433	F
Ardea cinerea	Madrid	R	2015	33.6946	1.68936	2	32.5	34.8891	40.42	-3.7	90.6677	14.5659	1433	F
Ardea cinerea	Oslo	R	2009	50		1	50	50	59.92	10.75	349.289	13.8579	1433	F
Ardea cinerea	Paris	R	2009	35	7.07107	2	30	40	59.92	10.75	192.408	11.4694	1433	F
Ardea cinerea	Paris	R	2010	8		1	8	8	59.92	10.75	114.782	10.4154	1433	F
Ardea cinerea	Paris	U	2006	13	2.82843	6	8	16	59.92	10.75	189.651	10.3938	1433	F
Ardea cinerea	Paris	U	2009	40		1	40	40	59.92	10.75	192.408	11.4694	1433	F
Ardea cinerea	Paris	U	2010	27	13.5154	4	8	40	59.92	10.75	114.782	10.4154	1433	F
Ardea cinerea	Paris	U	2012	23.4	32.1605	5	5	80	59.92	10.75	204.639	11.2677	1433	F
Ardea cinerea	Paris	U	2015	12.75	4.71699	4	6	16	59.92	10.75	165.337	11.3321	1433	F
Ardea cinerea	Paris	U	2018	7	1.41421	2	6	8	59.92	10.75	232.515	12.0265	1433	F
Ardea cinerea	Poznan	R	2018	110		1	110	110	52.4	16.9	115.77	10.9847	1433	F
Ardea cinerea	Poznan	U	2015	5.6		1	5.6	5.6	52.4	16.9	144.403	10.1638	1433	F
Ardea cinerea	Toledo	R	2015	20.3		1	20.3	20.3	39.86	-4.02	102.106	14.9552	1433	F
Ardeola ralloides	Badajoz	R	2012	19	1.41421	2	18	20	38.88	-6.97	80.8277	15.9923	288	F
Arenaria interpres	Brønderslev	R	2006	25		1	25	25	57.2	9.9	153.696	15.7632	110.5	I
Arenaria interpres	Brønderslev	R	2008	16		1	16	16	57.2	9.9	134.705	15.2355	110.5	I
Asio otus	Madrid	R	2015	12		1	12	12	40.42	-3.7	90.6677	14.5659	255.5	P
Athene noctua	Granada	R	2009	41.5922	42.3075	8	3	130.162	37.25	-3.6	177.946	11.2604	153	I
Athene noctua	Granada	R	2010	58.87	15.0992	3	42.4264	72.111	37.25	-3.6	162.567	11.2143	153	I
Athene noctua	Granada	R	2015	17.1952	24.3304	17	7.61577	111.318	37.25	-3.6	127.457	13.7117	153	I
Athene noctua	Granada	R	2018	13.8643	1.7039	3	12.1165	15.5206	37.25	-3.6	380.19	10.354	153	I
Athene noctua	Granada	U	2015	12.5563	0.938209	2	11.8929	13.2197	37.25	-3.6	127.457	13.7117	153	I
Athene noctua	Madrid	R	2018	19.4656	9.54975	3	8.63481	26.6751	40.42	-3.7	233.461	12.6398	153	I
Athene noctua	Toledo	R	2010	14.3178		1	14.3178	14.3178	39.86	-4.02	183.771	12.9161	153	I
Athene noctua	Toledo	R	2018	32.5923	12.7382	3	24.1299	47.2424	39.86	-4.02	259.094	12.7882	153	I
Aythya ferina	Brønderslev	U	2018	10		1	10	10	57.2	9.9	103.853	17.3719	993.5	H
Aythya fuligula	Brønderslev	R	2006	10.6765	2.34483	34	8	14	57.2	9.9	153.696	15.7632	765.5	H
Aythya fuligula	Brønderslev	U	2018	7	0	3	7	7	57.2	9.9	103.853	17.3719	765.5	H
Aythya fuligula	Oslo	U	2009	9		1	9	9	59.92	10.75	349.289	13.8579	765.5	H
Aythya fuligula	Rakvere	U	2015	14.25		1	14.25	14.25	59.35	26.36	247.54	13.0283	765.5	H
Aythya fuligula	Rovaniemi	R	2015	28	2.82843	2	26	30	66.45	25.73	303.757	12.5923	765.5	H
Aythya fuligula	Rovaniemi	U	2015	4.5	0.707107	2	4	5	66.45	25.73	303.757	12.5923	765.5	H
Aythya fuligula	Tallinn	U	2015	1.5		1	1.5	1.5	59.44	24.75	221.416	12.93	765.5	H
Bombycilla garrulus	Rovaniemi	U	2015	9		1	9	9	66.45	25.73	303.757	12.5923	62.4	O
Branta bernicla	Paris	R	2007	20		1	20	20	59.92	10.75	184.072	12.3186	1411	H
Branta canadensis	Paris	U	2015	32		1	32	32	59.92	10.75	165.337	11.3321	4635	H
Branta leucopsis	Oslo	R	2009	20.0998	0	2	20.0998	20.0998	59.92	10.75	349.289	13.8579	1761	H
Branta leucopsis	Oslo	R	2010	5	0	2	5	5	59.92	10.75	317.106	13.4011	1761	H
Bubulcus ibis	Badajoz	R	2007	24.3769	8.12506	12	12.8062	38	38.88	-6.97	130.98	15.1311	366	I
Bubulcus ibis	Granada	R	2009	65		1	65	65	37.25	-3.6	177.946	11.2604	366	I
Bubulcus ibis	Toledo	R	2015	38.2667	7.48487	3	30.1	44.8	39.86	-4.02	102.106	14.9552	366	I
Bubulcus ibis	Toledo	R	2018	24.8		1	24.8	24.8	39.86	-4.02	259.094	12.7882	366	I
Bucephala clangula	Oslo	R	2010	18		1	18	18	59.92	10.75	317.106	13.4011	840	I
Bucephala clangula	Oslo	U	2010	10.4	6.65582	5	6	22	59.92	10.75	317.106	13.4011	840	I
Bucephala clangula	Rovaniemi	R	2015	40		1	40	40	66.45	25.73	303.757	12.5923	840	I
Bucephala clangula	Rovaniemi	U	2015	4		1	4	4	66.45	25.73	303.757	12.5923	840	I
Burhinus oedicnemus	Granada	R	2015	16.8		1	16.8	16.8	37.25	-3.6	127.457	13.7117	462	I
Buteo buteo	Brønderslev	R	2006	49.8751	19.4367	9	15.2971	75.0067	57.2	9.9	153.696	15.7632	806.5	P
Buteo buteo	Brønderslev	R	2007	78		1	78	78	57.2	9.9	312.222	13.781	806.5	P
Buteo buteo	Brønderslev	R	2009	88.0057		1	88.0057	88.0057	57.2	9.9	277.884	14.4549	806.5	P
Buteo buteo	Brønderslev	R	2010	71.3314	23.898	4	45	100.02	57.2	9.9	165.22	13.9857	806.5	P
Buteo buteo	Brønderslev	R	2012	62.0245	13.2898	4	48	80.0562	57.2	9.9	264.074	13.6388	806.5	P
Buteo buteo	Brønderslev	R	2015	62	12.4298	5	52	80	57.2	9.9	274.137	12.501	806.5	P
Buteo buteo	Brønderslev	U	2015	55		1	55	55	57.2	9.9	274.137	12.501	806.5	P
Buteo buteo	Budapest	R	2015	68.3513	32.6919	3	33.9559	99.0202	47.49	19.04	89.1037	12.434	806.5	P
Buteo buteo	Madrid	R	2015	41.4933		1	41.4933	41.4933	40.42	-3.7	90.6677	14.5659	806.5	P
Buteo buteo	Olomouc	R	2009	55.2556	15.0738	3	40.3113	70.4557	49.59	17.25	229.275	10.8559	806.5	P
Buteo buteo	Paris	R	2015	55		1	55	55	59.92	10.75	165.337	11.3321	806.5	P
Buteo buteo	Paris	U	2018	25		1	25	25	59.92	10.75	232.515	12.0265	806.5	P
Buteo buteo	Poznan	R	2015	95.7562	92.2686	2	30.5125	161	52.4	16.9	144.403	10.1638	806.5	P
Buteo buteo	Toledo	R	2015	191.52	56.1395	2	151.823	231.216	39.86	-4.02	102.106	14.9552	806.5	P
Buteo buteo	Toledo	R	2018	85.8429		1	85.8429	85.8429	39.86	-4.02	259.094	12.7882	806.5	P
Buteo lagopus	Brønderslev	R	2006	20.0998		1	20.0998	20.0998	57.2	9.9	153.696	15.7632	947.5	P
Calcarius lapponicus	Rovaniemi	R	2015	10		1	10	10	66.45	25.73	303.757	12.5923	25.2	O
Calcarius lapponicus	Rovaniemi	R	2018	22		1	22	22	66.45	25.73	230.448	15.3027	25.2	O
Calidris alba	Brønderslev	R	2008	18	3.34502	38	10	23	57.2	9.9	134.705	15.2355	57	I
Calidris alba	Brønderslev	R	2012	14.4706	1.66274	17	12	18	57.2	9.9	264.074	13.6388	57	I
Calidris alba	Brønderslev	R	2015	7.38462	1.04391	13	6	9	57.2	9.9	274.137	12.501	57	I
Calidris canutus	Brønderslev	R	2008	26		1	26	26	57.2	9.9	134.705	15.2355	137	I
Calidris minuta	Brønderslev	R	2012	19	0.816497	4	18	20	57.2	9.9	264.074	13.6388	29	I
Calidris minuta	Brønderslev	R	2013	19.6842	5.50727	38	12	30	57.2	9.9	194.34	14.6731	29	I
Caprimulgus ruficollis	Granada	R	2009	24		1	24	24	37.25	-3.6	177.946	11.2604	69	A
Caprimulgus ruficollis	Toledo	R	2018	20		1	20	20	39.86	-4.02	259.094	12.7882	69	A
Carduelis cannabina	Alcudia	R	2018	20.6155	0	3	20.6155	20.6155	37.26	-3.1	335.579	9.83056	19.25	O
Carduelis cannabina	Badajoz	R	2007	7.73085	3.56435	27	5	18.0278	38.88	-6.97	130.98	15.1311	19.25	O
Carduelis cannabina	Brønderslev	R	2006	9.36746	4.30339	28	6	22	57.2	9.9	153.696	15.7632	19.25	O
Carduelis cannabina	Brønderslev	R	2008	11.4554	5.32179	17	4.24264	20.3961	57.2	9.9	134.705	15.2355	19.25	O
Carduelis cannabina	Brønderslev	R	2010	14.0136	2.88455	9	8.94427	18	57.2	9.9	165.22	13.9857	19.25	O
Carduelis cannabina	Brønderslev	R	2012	17.1315	6.2194	10	5.09902	22.0227	57.2	9.9	264.074	13.6388	19.25	O
Carduelis cannabina	Brønderslev	R	2015	10.9231	3.79608	13	6	18	57.2	9.9	274.137	12.501	19.25	O
Carduelis cannabina	Brønderslev	U	2012	10.6455	0.750847	4	10	11.4018	57.2	9.9	264.074	13.6388	19.25	O
Carduelis cannabina	Budapest	R	2015	7.861	2.10576	2	6.37201	9.35	47.49	19.04	89.1037	12.434	19.25	O
Carduelis cannabina	Budapest	R	2018	14.3	0.777817	2	13.75	14.85	47.49	19.04	209.051	13.1631	19.25	O
Carduelis cannabina	Budapest	R	2019	11.1803		1	11.1803	11.1803	47.49	19.04	149.17	14.6084	19.25	O
Carduelis cannabina	Granada	R	2018	8.07213	1.54165	16	5.73062	10.9	37.25	-3.6	380.19	10.354	19.25	O
Carduelis cannabina	Madrid	R	2015	9.03039	7.02808	2	4.06079	14	40.42	-3.7	90.6677	14.5659	19.25	O
Carduelis cannabina	Madrid	R	2018	18.2	15.8392	2	7	29.4	40.42	-3.7	233.461	12.6398	19.25	O
Carduelis cannabina	Olomouc	R	2009	14.5602		1	14.5602	14.5602	49.59	17.25	229.275	10.8559	19.25	O
Carduelis cannabina	Olomouc	R	2010	15.0518	7.01171	3	8	22.0227	49.59	17.25	171.444	10.0884	19.25	O
Carduelis cannabina	Olomouc	R	2015	22.4938	5.91959	3	17.4642	29.0172	49.59	17.25	131.592	10.4704	19.25	O
Carduelis cannabina	Olomouc	R	2016	19.5027	10.5501	5	11.1803	32	49.59	17.25	167.061	10.684	19.25	O
Carduelis cannabina	Olomouc	R	2018	22.5681	4.342	5	18	28	49.59	17.25	133.694	11.4418	19.25	O
Carduelis cannabina	Paris	R	2015	15		1	15	15	59.92	10.75	165.337	11.3321	19.25	O
Carduelis cannabina	Poznan	R	2010	12.8882	7.06289	13	3.60555	25	52.4	16.9	115.568	10.0865	19.25	O
Carduelis cannabina	Poznan	R	2015	15.3392	6.68288	29	7.7	38.513	52.4	16.9	144.403	10.1638	19.25	O
Carduelis cannabina	Poznan	R	2018	17.0208	7.04166	2	12.0416	22	52.4	16.9	115.77	10.9847	19.25	O
Carduelis cannabina	Poznan	U	2015	12.6389	8.49868	3	6.88186	22.4	52.4	16.9	144.403	10.1638	19.25	O
Carduelis cannabina	Poznan	U	2018	6.5	0.707107	2	6	7	52.4	16.9	115.77	10.9847	19.25	O
Carduelis cannabina	Prague	R	2018	3.3	1.53948	3	2	5	50.08	14.42	115.77	10.9847	19.25	O
Carduelis cannabina	Rakvere	R	2015	18		1	18	18	59.35	26.36	247.54	13.0283	19.25	O
Carduelis cannabina	Tallinn	R	2015	34.5036		1	34.5036	34.5036	59.44	24.75	221.416	12.93	19.25	O
Carduelis cannabina	Tartu	R	2015	25.5		1	25.5	25.5	58.38	26.73	138.893	18.7776	19.25	O
Carduelis cannabina	Tartu	R	2016	15.375	9.01561	2	9	21.75	58.38	26.73	169.876	18.5783	19.25	O
Carduelis cannabina	Tartu	U	2016	17.25		1	17.25	17.25	58.38	26.73	169.876	18.5783	19.25	O
Carduelis cannabina	Toledo	R	2010	12.9706	5.94932	6	4.2	21.095	39.86	-4.02	183.771	12.9161	19.25	O
Carduelis cannabina	Toledo	R	2015	12.1301	6.63157	11	3.17648	27.0658	39.86	-4.02	102.106	14.9552	19.25	O
Carduelis cannabina	Toledo	R	2018	14.9882	6.60354	12	6.81836	30.4	39.86	-4.02	259.094	12.7882	19.25	O
Carduelis cannabina	Toledo	U	2010	7.21225	2.92224	13	2.1	11.6	39.86	-4.02	183.771	12.9161	19.25	O
Carduelis cannabina	Toledo	U	2015	9.87297	3.03316	9	5.1923	14.734	39.86	-4.02	102.106	14.9552	19.25	O
Carduelis cannabina	Toledo	U	2018	15.2	7.26269	7	8.4	27.2	39.86	-4.02	259.094	12.7882	19.25	O
Carduelis carduelis	Badajoz	R	2007	7.60575	1.90103	10	5.38516	12	38.88	-6.97	130.98	15.1311	15.45	O
Carduelis carduelis	Brønderslev	R	2008	8.06226		1	8.06226	8.06226	57.2	9.9	134.705	15.2355	15.45	O
Carduelis carduelis	Brønderslev	R	2010	11.6667	4.04145	3	7	14	57.2	9.9	165.22	13.9857	15.45	O
Carduelis carduelis	Brønderslev	R	2012	9.71838	0.574169	3	9.05539	10.0499	57.2	9.9	264.074	13.6388	15.45	O
Carduelis carduelis	Brønderslev	U	2010	3	0	2	3	3	57.2	9.9	165.22	13.9857	15.45	O
Carduelis carduelis	Brønderslev	U	2012	7.07107		1	7.07107	7.07107	57.2	9.9	264.074	13.6388	15.45	O
Carduelis carduelis	Budapest	R	2009	6.2669	0.952565	5	5.09902	7.07107	47.49	19.04	182.625	12.9626	15.45	O
Carduelis carduelis	Budapest	R	2010	12.3996	8.1035	4	5.38516	19.7231	47.49	19.04	213.819	12.2727	15.45	O
Carduelis carduelis	Budapest	R	2015	9.48701	7.00857	17	2.75	26.3291	47.49	19.04	89.1037	12.434	15.45	O
Carduelis carduelis	Budapest	R	2018	4.73015	2.17059	2	3.19531	6.26498	47.49	19.04	209.051	13.1631	15.45	O
Carduelis carduelis	Budapest	R	2019	7.53555	3.30598	3	3.72022	9.55249	47.49	19.04	149.17	14.6084	15.45	O
Carduelis carduelis	Budapest	U	2009	6.32456		1	6.32456	6.32456	47.49	19.04	182.625	12.9626	15.45	O
Carduelis carduelis	Budapest	U	2010	8.27542	2.38535	4	5.38516	11.0454	47.49	19.04	213.819	12.2727	15.45	O
Carduelis carduelis	Budapest	U	2015	7.68932	4.24009	4	4.85412	14.0008	47.49	19.04	89.1037	12.434	15.45	O
Carduelis carduelis	Budapest	U	2018	7.2602	1.84203	5	4.85412	9.64689	47.49	19.04	209.051	13.1631	15.45	O
Carduelis carduelis	Granada	R	2009	20.7396	11.4161	44	4.47214	47.0027	37.25	-3.6	177.946	11.2604	15.45	O
Carduelis carduelis	Granada	R	2010	20.5185	12.4659	46	6	50.9902	37.25	-3.6	162.567	11.2143	15.45	O
Carduelis carduelis	Granada	R	2015	15.3698	13.1035	11	2.9	42.4264	37.25	-3.6	127.457	13.7117	15.45	O
Carduelis carduelis	Granada	R	2018	8.88596	1.93351	32	5.73062	13.327	37.25	-3.6	380.19	10.354	15.45	O
Carduelis carduelis	Granada	U	2009	7.53717	4.73357	31	2	20	37.25	-3.6	177.946	11.2604	15.45	O
Carduelis carduelis	Granada	U	2010	11.6582	7.49031	19	4	26	37.25	-3.6	162.567	11.2143	15.45	O
Carduelis carduelis	Granada	U	2015	5.15987	2.16342	13	2.9	11.2	37.25	-3.6	127.457	13.7117	15.45	O
Carduelis carduelis	Granada	U	2018	8.88489	1.8319	37	5.4231	12.0934	37.25	-3.6	380.19	10.354	15.45	O
Carduelis carduelis	Madrid	R	2015	13.9791	6.80463	15	4.65188	27.7635	40.42	-3.7	90.6677	14.5659	15.45	O
Carduelis carduelis	Madrid	R	2018	14.312	6.34289	10	8.4	25.807	40.42	-3.7	233.461	12.6398	15.45	O
Carduelis carduelis	Madrid	U	2015	14.8431	3.20381	9	9.41754	19.551	40.42	-3.7	90.6677	14.5659	15.45	O
Carduelis carduelis	Madrid	U	2018	4.42221	1.90291	3	2.32594	6.0407	40.42	-3.7	233.461	12.6398	15.45	O
Carduelis carduelis	Olomouc	R	2009	11.0454		1	11.0454	11.0454	49.59	17.25	229.275	10.8559	15.45	O
Carduelis carduelis	Olomouc	R	2010	15.5957	8.80509	6	6	27	49.59	17.25	171.444	10.0884	15.45	O
Carduelis carduelis	Olomouc	R	2015	18.22	5.55338	6	13.4164	29	49.59	17.25	131.592	10.4704	15.45	O
Carduelis carduelis	Olomouc	R	2018	19.4532	10.3809	4	5.38516	29	49.59	17.25	133.694	11.4418	15.45	O
Carduelis carduelis	Olomouc	U	2010	3.60555		1	3.60555	3.60555	49.59	17.25	171.444	10.0884	15.45	O
Carduelis carduelis	Olomouc	U	2015	5.8339	3.15137	2	3.60555	8.06226	49.59	17.25	131.592	10.4704	15.45	O
Carduelis carduelis	Oslo	R	2009	5.09902	0	2	5.09902	5.09902	59.92	10.75	349.289	13.8579	15.45	O
Carduelis carduelis	Oslo	R	2010	4.92561	1.64819	13	1.41421	7.07107	59.92	10.75	317.106	13.4011	15.45	O
Carduelis carduelis	Oslo	U	2010	17.6918		1	17.6918	17.6918	59.92	10.75	317.106	13.4011	15.45	O
Carduelis carduelis	Paris	R	2007	11	0	2	11	11	59.92	10.75	184.072	12.3186	15.45	O
Carduelis carduelis	Paris	R	2015	1		1	1	1	59.92	10.75	165.337	11.3321	15.45	O
Carduelis carduelis	Paris	U	2007	5.33333	0.57735	3	5	6	59.92	10.75	184.072	12.3186	15.45	O
Carduelis carduelis	Paris	U	2009	6.25	1.5	4	5	8	59.92	10.75	192.408	11.4694	15.45	O
Carduelis carduelis	Paris	U	2012	3.60555		1	3.60555	3.60555	59.92	10.75	204.639	11.2677	15.45	O
Carduelis carduelis	Paris	U	2015	6		1	6	6	59.92	10.75	165.337	11.3321	15.45	O
Carduelis carduelis	Poznan	R	2015	13.0074	7.01685	3	7.07107	20.7511	52.4	16.9	144.403	10.1638	15.45	O
Carduelis carduelis	Poznan	R	2018	18.0278		1	18.0278	18.0278	52.4	16.9	115.77	10.9847	15.45	O
Carduelis carduelis	Poznan	U	2015	14.8661		1	14.8661	14.8661	52.4	16.9	144.403	10.1638	15.45	O
Carduelis carduelis	Rakvere	R	2015	10.5		1	10.5	10.5	59.35	26.36	247.54	13.0283	15.45	O
Carduelis carduelis	Tallinn	U	2015	3		1	3	3	59.44	24.75	221.416	12.93	15.45	O
Carduelis carduelis	Tartu	R	2015	11.1473	7.10053	3	3.3541	17.25	58.38	26.73	138.893	18.7776	15.45	O
Carduelis carduelis	Tartu	R	2016	15	4.24264	2	12	18	58.38	26.73	169.876	18.5783	15.45	O
Carduelis carduelis	Tartu	U	2015	0.75		1	0.75	0.75	58.38	26.73	138.893	18.7776	15.45	O
Carduelis carduelis	Toledo	R	2010	12.4526	6.09195	22	4.03113	21.8403	39.86	-4.02	183.771	12.9161	15.45	O
Carduelis carduelis	Toledo	R	2015	13.7214	6.71586	39	4.60977	37.1135	39.86	-4.02	102.106	14.9552	15.45	O
Carduelis carduelis	Toledo	R	2018	15.2536	9.18904	38	3.2	42.9535	39.86	-4.02	259.094	12.7882	15.45	O
Carduelis carduelis	Toledo	U	2010	10.3987	4.19749	20	5	18.8481	39.86	-4.02	183.771	12.9161	15.45	O
Carduelis carduelis	Toledo	U	2015	15.6029	5.79449	15	6.32535	30.1042	39.86	-4.02	102.106	14.9552	15.45	O
Carduelis carduelis	Toledo	U	2018	7.14365	5.7076	9	3.1241	22.0227	39.86	-4.02	259.094	12.7882	15.45	O
Carduelis chloris	Badajoz	R	2007	6.97598	1.71906	8	4.47214	9.05539	38.88	-6.97	130.98	15.1311	26.25	O
Carduelis chloris	Brønderslev	R	2006	6.38064	2.54437	24	4	13.9284	57.2	9.9	153.696	15.7632	26.25	O
Carduelis chloris	Brønderslev	R	2007	7.58338	2.15789	4	5.83095	10.4403	57.2	9.9	312.222	13.781	26.25	O
Carduelis chloris	Brønderslev	R	2008	5.83095		1	5.83095	5.83095	57.2	9.9	134.705	15.2355	26.25	O
Carduelis chloris	Brønderslev	R	2012	11.7797	5.16996	24	5.09902	21.3776	57.2	9.9	264.074	13.6388	26.25	O
Carduelis chloris	Brønderslev	R	2015	10.25	9.87843	4	0	21	57.2	9.9	274.137	12.501	26.25	O
Carduelis chloris	Brønderslev	R	2018	5	2.82843	2	3	7	57.2	9.9	103.853	17.3719	26.25	O
Carduelis chloris	Brønderslev	U	2006	6.47407	1.27658	3	5	7.2111	57.2	9.9	153.696	15.7632	26.25	O
Carduelis chloris	Brønderslev	U	2009	8.16228	2.59893	2	6.32456	10	57.2	9.9	277.884	14.4549	26.25	O
Carduelis chloris	Brønderslev	U	2010	6.36855	0.960275	4	5	7.07107	57.2	9.9	165.22	13.9857	26.25	O
Carduelis chloris	Brønderslev	U	2012	8.24256	3.25428	3	6.32456	12	57.2	9.9	264.074	13.6388	26.25	O
Carduelis chloris	Brønderslev	U	2015	9	0	2	9	9	57.2	9.9	274.137	12.501	26.25	O
Carduelis chloris	Budapest	R	2009	23.0303	14.185	2	13	33.0606	47.49	19.04	182.625	12.9626	26.25	O
Carduelis chloris	Budapest	R	2010	9.21954		1	9.21954	9.21954	47.49	19.04	213.819	12.2727	26.25	O
Carduelis chloris	Budapest	R	2015	7.74448	1.05286	2	7	8.48896	47.49	19.04	89.1037	12.434	26.25	O
Carduelis chloris	Budapest	R	2019	14.7847	6.47285	6	6	22.182	47.49	19.04	149.17	14.6084	26.25	O
Carduelis chloris	Budapest	U	2009	9.8033	5.46447	4	7.07107	18	47.49	19.04	182.625	12.9626	26.25	O
Carduelis chloris	Budapest	U	2010	8.24536	4.17336	6	4.47214	15	47.49	19.04	213.819	12.2727	26.25	O
Carduelis chloris	Budapest	U	2015	6.74295	1.18358	5	5.5518	8.01888	47.49	19.04	89.1037	12.434	26.25	O
Carduelis chloris	Granada	R	2009	19.0114	7.70602	13	7.56637	28.0713	37.25	-3.6	177.946	11.2604	26.25	O
Carduelis chloris	Granada	R	2010	29.8941	13.0927	9	11.3137	52.7731	37.25	-3.6	162.567	11.2143	26.25	O
Carduelis chloris	Granada	R	2015	7.58744	7.86364	11	2.1	29.7941	37.25	-3.6	127.457	13.7117	26.25	O
Carduelis chloris	Granada	R	2018	8.48847	2.92004	21	4.10366	13.7637	37.25	-3.6	380.19	10.354	26.25	O
Carduelis chloris	Granada	U	2009	11.8929	6.43395	52	2	24.0832	37.25	-3.6	177.946	11.2604	26.25	O
Carduelis chloris	Granada	U	2010	11.2544	4.97919	42	4.24264	21	37.25	-3.6	162.567	11.2143	26.25	O
Carduelis chloris	Granada	U	2015	6.70153	3.67471	23	2.8	16.1	37.25	-3.6	127.457	13.7117	26.25	O
Carduelis chloris	Granada	U	2018	9.92255	2.91853	43	5.1614	15.2315	37.25	-3.6	380.19	10.354	26.25	O
Carduelis chloris	Madrid	R	2015	19.5294	13.1022	12	4.51774	47.733	40.42	-3.7	90.6677	14.5659	26.25	O
Carduelis chloris	Madrid	R	2018	13.987	7.26471	12	4.51774	34.1321	40.42	-3.7	233.461	12.6398	26.25	O
Carduelis chloris	Madrid	U	2015	24.2118	9.13133	4	14.5908	36.0272	40.42	-3.7	90.6677	14.5659	26.25	O
Carduelis chloris	Madrid	U	2018	6.91528	1.57725	2	5.8	8.03057	40.42	-3.7	233.461	12.6398	26.25	O
Carduelis chloris	Olomouc	R	2009	10.4621	1.75727	2	9.21954	11.7047	49.59	17.25	229.275	10.8559	26.25	O
Carduelis chloris	Olomouc	R	2010	13.4824	5.72753	10	5	22.0907	49.59	17.25	171.444	10.0884	26.25	O
Carduelis chloris	Olomouc	R	2015	13.5829	5.38582	4	6	18.4391	49.59	17.25	131.592	10.4704	26.25	O
Carduelis chloris	Olomouc	R	2018	23	1.41421	2	22	24	49.59	17.25	133.694	11.4418	26.25	O
Carduelis chloris	Olomouc	U	2009	7.2111	0	4	7.2111	7.2111	49.59	17.25	229.275	10.8559	26.25	O
Carduelis chloris	Olomouc	U	2010	5.71423	2.61095	6	3.16228	9	49.59	17.25	171.444	10.0884	26.25	O
Carduelis chloris	Olomouc	U	2015	14.4222		1	14.4222	14.4222	49.59	17.25	131.592	10.4704	26.25	O
Carduelis chloris	Olomouc	U	2016	6.40312		1	6.40312	6.40312	49.59	17.25	167.061	10.684	26.25	O
Carduelis chloris	Olomouc	U	2017	6.7082		1	6.7082	6.7082	49.59	17.25	182.934	11.3837	26.25	O
Carduelis chloris	Olomouc	U	2018	5.34371	1.51399	3	4.03113	7	49.59	17.25	133.694	11.4418	26.25	O
Carduelis chloris	Oslo	R	2009	6.08276		1	6.08276	6.08276	59.92	10.75	349.289	13.8579	26.25	O
Carduelis chloris	Oslo	R	2010	5.85824	1.37519	9	4	8.06226	59.92	10.75	317.106	13.4011	26.25	O
Carduelis chloris	Oslo	U	2009	8.28322	0.818934	13	7.07107	10	59.92	10.75	349.289	13.8579	26.25	O
Carduelis chloris	Oslo	U	2010	9.45159	4.28187	5	6.32456	14.1421	59.92	10.75	317.106	13.4011	26.25	O
Carduelis chloris	Paris	R	2007	5.62105	0.452903	4	5.09902	6	59.92	10.75	184.072	12.3186	26.25	O
Carduelis chloris	Paris	R	2008	8		1	8	8	59.92	10.75	250.519	10.9398	26.25	O
Carduelis chloris	Paris	R	2009	8.8951	0.561954	3	8.24621	9.21954	59.92	10.75	192.408	11.4694	26.25	O
Carduelis chloris	Paris	R	2010	14	8.48528	2	8	20	59.92	10.75	114.782	10.4154	26.25	O
Carduelis chloris	Paris	R	2012	7.14109	0.0990195	2	7.07107	7.2111	59.92	10.75	204.639	11.2677	26.25	O
Carduelis chloris	Paris	R	2015	3		1	3	3	59.92	10.75	165.337	11.3321	26.25	O
Carduelis chloris	Paris	U	2006	5.60076	2.25712	11	4	9	59.92	10.75	189.651	10.3938	26.25	O
Carduelis chloris	Paris	U	2008	7.2111		1	7.2111	7.2111	59.92	10.75	250.519	10.9398	26.25	O
Carduelis chloris	Paris	U	2010	4.06066	1.41941	4	3	6	59.92	10.75	114.782	10.4154	26.25	O
Carduelis chloris	Paris	U	2012	7.80516	2.07253	6	5.83095	10	59.92	10.75	204.639	11.2677	26.25	O
Carduelis chloris	Paris	U	2015	2.75	3.40343	4	0	7	59.92	10.75	165.337	11.3321	26.25	O
Carduelis chloris	Poznan	R	2010	15.1098	8.33004	2	9.21954	21	52.4	16.9	115.568	10.0865	26.25	O
Carduelis chloris	Poznan	R	2015	10.8106	9.3589	9	3.44093	32.9607	52.4	16.9	144.403	10.1638	26.25	O
Carduelis chloris	Poznan	R	2018	14.3178		1	14.3178	14.3178	52.4	16.9	115.77	10.9847	26.25	O
Carduelis chloris	Poznan	U	2015	3.91535	4.0829	4	0.7	9.8	52.4	16.9	144.403	10.1638	26.25	O
Carduelis chloris	Poznan	U	2018	3.7077	1.54254	3	2	5	52.4	16.9	115.77	10.9847	26.25	O
Carduelis chloris	Rakvere	U	2015	10.9202		1	10.9202	10.9202	59.35	26.36	247.54	13.0283	26.25	O
Carduelis chloris	Rovaniemi	R	2009	15.2222	12.3063	9	5	45	66.45	25.73	175.241	13.76	26.25	O
Carduelis chloris	Rovaniemi	R	2015	14	8.55862	9	8	36	66.45	25.73	303.757	12.5923	26.25	O
Carduelis chloris	Rovaniemi	R	2018	22		1	22	22	66.45	25.73	230.448	15.3027	26.25	O
Carduelis chloris	Rovaniemi	U	2009	5		1	5	5	66.45	25.73	175.241	13.76	26.25	O
Carduelis chloris	Rovaniemi	U	2010	14.3994	4.19641	8	9	23.1948	66.45	25.73	272.463	14.7828	26.25	O
Carduelis chloris	Rovaniemi	U	2015	9.28571	4.49868	7	5	19	66.45	25.73	303.757	12.5923	26.25	O
Carduelis chloris	Rovaniemi	U	2018	5		1	5	5	66.45	25.73	230.448	15.3027	26.25	O
Carduelis chloris	Tallinn	R	2015	15.4382	0.619762	2	15	15.8765	59.44	24.75	221.416	12.93	26.25	O
Carduelis chloris	Tallinn	R	2016	16.5		1	16.5	16.5	59.44	24.75	205.57	13.9488	26.25	O
Carduelis chloris	Tartu	R	2015	12.5184	7.95716	5	6	25.6223	58.38	26.73	138.893	18.7776	26.25	O
Carduelis chloris	Tartu	R	2016	20.625	5.83363	2	16.5	24.75	58.38	26.73	169.876	18.5783	26.25	O
Carduelis chloris	Tartu	U	2015	11.25		1	11.25	11.25	58.38	26.73	138.893	18.7776	26.25	O
Carduelis chloris	Tartu	U	2016	16.125	16.4402	2	4.5	27.75	58.38	26.73	169.876	18.5783	26.25	O
Carduelis chloris	Toledo	R	2010	12.9837	3.92325	18	6	18.2003	39.86	-4.02	183.771	12.9161	26.25	O
Carduelis chloris	Toledo	R	2015	15.9564	8.76967	51	1.4	42.0268	39.86	-4.02	102.106	14.9552	26.25	O
Carduelis chloris	Toledo	R	2018	22.9516	19.6757	17	8.61626	90.2718	39.86	-4.02	259.094	12.7882	26.25	O
Carduelis chloris	Toledo	U	2010	9.94524	2.99002	20	6	16.1914	39.86	-4.02	183.771	12.9161	26.25	O
Carduelis chloris	Toledo	U	2015	13.1944	8.47645	11	4.51774	32.1179	39.86	-4.02	102.106	14.9552	26.25	O
Carduelis chloris	Toledo	U	2018	9.67669	5.16523	20	0.8	19.2585	39.86	-4.02	259.094	12.7882	26.25	O
Carduelis flammea	Brønderslev	R	2006	4.5	0.707107	2	4	5	57.2	9.9	153.696	15.7632	13.65	H
Carduelis flammea	Brønderslev	R	2012	5.85486	0.664249	2	5.38516	6.32456	57.2	9.9	264.074	13.6388	13.65	H
Carduelis flammea	Brønderslev	R	2015	8	5.65685	2	4	12	57.2	9.9	274.137	12.501	13.65	H
Carduelis flammea	Kauhava	R	2018	14.0667	1.33452	15	11	15	63.19	23.01	195.122	16.8541	13.65	H
Carduelis flammea	Oslo	R	2009	12	0	2	12	12	59.92	10.75	349.289	13.8579	13.65	H
Carduelis flammea	Rovaniemi	R	2015	8		1	8	8	66.45	25.73	303.757	12.5923	13.65	H
Carduelis flammea	Rovaniemi	R	2018	6	1.41421	2	5	7	66.45	25.73	230.448	15.3027	13.65	H
Carduelis flavirostris	Oslo	R	2009	8	0	2	8	8	59.92	10.75	349.289	13.8579	16	H
Carduelis spinus	Brønderslev	R	2006	3.90512		1	3.90512	3.90512	57.2	9.9	153.696	15.7632	13.8	O
Carduelis spinus	Olomouc	U	2016	4		1	4	4	49.59	17.25	167.061	10.684	13.8	O
Carduelis spinus	Paris	R	2009	5		1	5	5	59.92	10.75	192.408	11.4694	13.8	O
Carduelis spinus	Paris	R	2018	8	0	2	8	8	59.92	10.75	232.515	12.0265	13.8	O
Carduelis spinus	Poznan	U	2018	5		1	5	5	52.4	16.9	115.77	10.9847	13.8	O
Carduelis spinus	Rovaniemi	R	2009	10.1082	3.83887	3	6.32456	14	66.45	25.73	175.241	13.76	13.8	O
Carduelis spinus	Rovaniemi	R	2015	10	4	7	6	18	66.45	25.73	303.757	12.5923	13.8	O
Carduelis spinus	Rovaniemi	R	2018	23	9.89949	2	16	30	66.45	25.73	230.448	15.3027	13.8	O
Carduelis spinus	Rovaniemi	U	2015	7.3	2.35938	10	4	10	66.45	25.73	303.757	12.5923	13.8	O
Carduelis spinus	Rovaniemi	U	2018	10.2222	6.43774	9	4	25	66.45	25.73	230.448	15.3027	13.8	O
Carduelis spinus	Tartu	R	2015	10.5		1	10.5	10.5	58.38	26.73	138.893	18.7776	13.8	O
Carpodacus erythrinus	Rovaniemi	R	2009	12.8062		1	12.8062	12.8062	66.45	25.73	175.241	13.76	23.4	H
Carpodacus erythrinus	Rovaniemi	R	2010	6.08276		1	6.08276	6.08276	66.45	25.73	272.463	14.7828	23.4	H
Carpodacus erythrinus	Rovaniemi	R	2015	7.5	0.707107	2	7	8	66.45	25.73	303.757	12.5923	23.4	H
Carpodacus erythrinus	Tallinn	R	2015	18.0624		1	18.0624	18.0624	59.44	24.75	221.416	12.93	23.4	H
Casmerodius albus	Chernobyl	R	2013	350		1	350	350	51.28	30.22	231.352	9.12148	995	F
Certhia brachydactyla	Budapest	U	2018	6.80074		1	6.80074	6.80074	47.49	19.04	209.051	13.1631	9.05	I
Certhia brachydactyla	Granada	U	2018	8.26378		1	8.26378	8.26378	37.25	-3.6	380.19	10.354	9.05	I
Certhia brachydactyla	Madrid	R	2015	7.94983	4.81916	6	2.97321	16.3267	40.42	-3.7	90.6677	14.5659	9.05	I
Certhia brachydactyla	Madrid	R	2018	9.11203	1.51706	3	8.03057	10.8462	40.42	-3.7	233.461	12.6398	9.05	I
Certhia brachydactyla	Madrid	U	2015	27.5429		1	27.5429	27.5429	40.42	-3.7	90.6677	14.5659	9.05	I
Certhia brachydactyla	Madrid	U	2018	10.3846		1	10.3846	10.3846	40.42	-3.7	233.461	12.6398	9.05	I
Certhia brachydactyla	Olomouc	U	2015	2.23607	0	2	2.23607	2.23607	49.59	17.25	131.592	10.4704	9.05	I
Certhia brachydactyla	Paris	R	2008	8.06226		1	8.06226	8.06226	59.92	10.75	250.519	10.9398	9.05	I
Certhia brachydactyla	Paris	R	2009	6.32456		1	6.32456	6.32456	59.92	10.75	192.408	11.4694	9.05	I
Certhia brachydactyla	Paris	R	2010	8.24621		1	8.24621	8.24621	59.92	10.75	114.782	10.4154	9.05	I
Certhia brachydactyla	Paris	R	2012	6.33405	1.87256	4	5.09902	9.05539	59.92	10.75	204.639	11.2677	9.05	I
Certhia brachydactyla	Paris	R	2015	6	5.19615	3	3	12	59.92	10.75	165.337	11.3321	9.05	I
Certhia brachydactyla	Paris	R	2018	4.12311		1	4.12311	4.12311	59.92	10.75	232.515	12.0265	9.05	I
Certhia brachydactyla	Paris	U	2006	7.37889	2.11849	8	4.12311	10.7703	59.92	10.75	189.651	10.3938	9.05	I
Certhia brachydactyla	Paris	U	2015	4	1.73205	3	2	5	59.92	10.75	165.337	11.3321	9.05	I
Certhia brachydactyla	Poznan	R	2015	6.6036	0.393515	2	6.32535	6.88186	52.4	16.9	144.403	10.1638	9.05	I
Certhia brachydactyla	Poznan	R	2018	8.94427		1	8.94427	8.94427	52.4	16.9	115.77	10.9847	9.05	I
Certhia brachydactyla	Poznan	U	2015	7.74661		1	7.74661	7.74661	52.4	16.9	144.403	10.1638	9.05	I
Certhia brachydactyla	Poznan	U	2018	4.56155	0.620058	2	4.12311	5	52.4	16.9	115.77	10.9847	9.05	I
Certhia brachydactyla	Prague	U	2018	5.8		1	5.8	5.8	50.08	14.42	115.77	10.9847	9.05	I
Certhia brachydactyla	Toledo	R	2010	9.07632	2.54862	5	6.88186	13.0599	39.86	-4.02	183.771	12.9161	9.05	I
Certhia brachydactyla	Toledo	R	2015	13.8886	5.86375	7	5.1923	20.1099	39.86	-4.02	102.106	14.9552	9.05	I
Certhia brachydactyla	Toledo	R	2018	8.63481		1	8.63481	8.63481	39.86	-4.02	259.094	12.7882	9.05	I
Certhia brachydactyla	Toledo	U	2010	7.29808	1.40385	4	5.1923	8	39.86	-4.02	183.771	12.9161	9.05	I
Certhia brachydactyla	Toledo	U	2015	2.44131		1	2.44131	2.44131	39.86	-4.02	102.106	14.9552	9.05	I
Certhia brachydactyla	Toledo	U	2018	5.02892		1	5.02892	5.02892	39.86	-4.02	259.094	12.7882	9.05	I
Certhia familiaris	Brønderslev	R	2006	4.47214	0	2	4.47214	4.47214	57.2	9.9	153.696	15.7632	9.1	I
Certhia familiaris	Brønderslev	R	2011	8.544		1	8.544	8.544	57.2	9.9	278.915	14.4094	9.1	I
Certhia familiaris	Brønderslev	R	2012	6.52103	0.975914	2	5.83095	7.2111	57.2	9.9	264.074	13.6388	9.1	I
Certhia familiaris	Oslo	R	2010	7.23264	1.97953	4	5.38516	8.94427	59.92	10.75	317.106	13.4011	9.1	I
Certhia familiaris	Paris	R	2018	4.47214		1	4.47214	4.47214	59.92	10.75	232.515	12.0265	9.1	I
Certhia familiaris	Poznan	R	2015	8.67698		1	8.67698	8.67698	52.4	16.9	144.403	10.1638	9.1	I
Cettia cetti	Andujar	R	2018	10.0499		1	10.0499	10.0499	38.18	-4.1	292.41	15.3071	13.95	I
Cettia cetti	Badajoz	R	2007	5.54763	1.3312	16	4	8.24621	38.88	-6.97	130.98	15.1311	13.95	I
Cettia cetti	Granada	R	2010	50.01		1	50.01	50.01	37.25	-3.6	162.567	11.2143	13.95	I
Cettia cetti	Granada	R	2018	5.44751	1.27181	6	3.44093	6.97782	37.25	-3.6	380.19	10.354	13.95	I
Cettia cetti	Granada	U	2018	4.8042	1.61536	2	3.66197	5.94643	37.25	-3.6	380.19	10.354	13.95	I
Cettia cetti	Madrid	U	2015	10.002		1	10.002	10.002	40.42	-3.7	90.6677	14.5659	13.95	I
Cettia cetti	Toledo	R	2010	7.07107		1	7.07107	7.07107	39.86	-4.02	183.771	12.9161	13.95	I
Cettia cetti	Toledo	R	2015	8.1157	3.72672	6	4.45982	14.8354	39.86	-4.02	102.106	14.9552	13.95	I
Cettia cetti	Toledo	R	2018	10.2181		1	10.2181	10.2181	39.86	-4.02	259.094	12.7882	13.95	I
Cettia cetti	Toledo	U	2015	10.2942	7.63807	4	4.65188	21.0238	39.86	-4.02	102.106	14.9552	13.95	I
Charadrius alexandrinus	Badajoz	R	2012	9.5	1.51658	6	8	12	38.88	-6.97	80.8277	15.9923	45	I
Charadrius dubius	Badajoz	R	2007	9		1	9	9	38.88	-6.97	130.98	15.1311	38.75	I
Charadrius dubius	Chernobyl	R	2009	20	2.82843	2	18	22	51.28	30.22	152.512	10.4516	38.75	I
Charadrius dubius	Poznan	R	2015	25.9		1	25.9	25.9	52.4	16.9	144.403	10.1638	38.75	I
Charadrius dubius	Rovaniemi	R	2015	18		1	18	18	66.45	25.73	303.757	12.5923	38.75	I
Charadrius hiaticula	Brønderslev	R	2006	22.5	4.57651	10	13	28	57.2	9.9	153.696	15.7632	63.75	I
Charadrius hiaticula	Brønderslev	R	2008	16.8	7.82872	10	10	36	57.2	9.9	134.705	15.2355	63.75	I
Charadrius hiaticula	Brønderslev	R	2010	28.5	6.36396	2	24	33	57.2	9.9	165.22	13.9857	63.75	I
Charadrius hiaticula	Brønderslev	R	2012	26.6667	11.547	3	20	40	57.2	9.9	264.074	13.6388	63.75	I
Charadrius hiaticula	Brønderslev	R	2013	21	5.37672	12	12	29	57.2	9.9	194.34	14.6731	63.75	I
Charadrius hiaticula	Brønderslev	R	2018	9		1	9	9	57.2	9.9	103.853	17.3719	63.75	I
Charadrius hiaticula	Rovaniemi	R	2015	20.4	8.17313	5	10	30	66.45	25.73	303.757	12.5923	63.75	I
Ciconia ciconia	Badajoz	R	2007	35		1	35	35	38.88	-6.97	130.98	15.1311	3245.5	F
Ciconia ciconia	Madrid	R	2015	14		1	14	14	40.42	-3.7	90.6677	14.5659	3245.5	F
Ciconia ciconia	Madrid	R	2018	14.7	1.9799	2	13.3	16.1	40.42	-3.7	233.461	12.6398	3245.5	F
Ciconia ciconia	Poznan	R	2015	72.8	38.2596	4	38.5	126	52.4	16.9	144.403	10.1638	3245.5	F
Ciconia ciconia	Tallinn	R	2015	30		1	30	30	59.44	24.75	221.416	12.93	3245.5	F
Ciconia ciconia	Tartu	R	2015	36		1	36	36	58.38	26.73	138.893	18.7776	3245.5	F
Ciconia ciconia	Toledo	R	2015	31.5		1	31.5	31.5	39.86	-4.02	102.106	14.9552	3245.5	F
Cinclus cinclus	Granada	R	2015	8.42629	2.06069	3	6.37887	10.5	37.25	-3.6	127.457	13.7117	60.25	I
Cinclus cinclus	Oslo	R	2009	13	1.41421	2	12	14	59.92	10.75	349.289	13.8579	60.25	I
Circus aeruginosus	Poznan	R	2015	54.6		1	54.6	54.6	52.4	16.9	144.403	10.1638	584.5	P
Circus aeruginosus	Poznan	R	2018	130.096		1	130.096	130.096	52.4	16.9	115.77	10.9847	584.5	P
Cisticola juncidis	Badajoz	R	2007	5.31507	2.08166	4	3	8.06226	38.88	-6.97	130.98	15.1311	9.65	I
Cisticola juncidis	Granada	R	2009	45.5534	35.9969	2	20.0998	71.007	37.25	-3.6	177.946	11.2604	9.65	I
Cisticola juncidis	Granada	R	2010	4.53969	3.50462	2	2.06155	7.01783	37.25	-3.6	162.567	11.2143	9.65	I
Cisticola juncidis	Granada	R	2018	9.61574	3.46582	5	5.1614	12.5543	37.25	-3.6	380.19	10.354	9.65	I
Cisticola juncidis	Madrid	R	2015	9.85089		1	9.85089	9.85089	40.42	-3.7	90.6677	14.5659	9.65	I
Cisticola juncidis	Toledo	R	2010	10.5475		1	10.5475	10.5475	39.86	-4.02	183.771	12.9161	9.65	I
Cisticola juncidis	Toledo	R	2015	9.57733	1.79807	4	7.7	11.5434	39.86	-4.02	102.106	14.9552	9.65	I
Cisticola juncidis	Toledo	R	2018	11.7545	10.2183	3	3.59026	23.2138	39.86	-4.02	259.094	12.7882	9.65	I
Cisticola juncidis	Toledo	U	2015	11.9419		1	11.9419	11.9419	39.86	-4.02	102.106	14.9552	9.65	I
Clamator glandarius	Alcudia	R	2018	29.4279		1	29.4279	29.4279	37.26	-3.1	335.579	9.83056	153.5	I
Clamator glandarius	Granada	R	2009	55.5964	15.1695	7	30.0481	75.2014	37.25	-3.6	177.946	11.2604	153.5	I
Clamator glandarius	Toledo	R	2018	12.8098		1	12.8098	12.8098	39.86	-4.02	259.094	12.7882	153.5	I
Coccothraustes coccothraustes	Budapest	R	2010	24		1	24	24	47.49	19.04	213.819	12.2727	57.9	O
Coccothraustes coccothraustes	Granada	R	2009	25.4422	9.82317	5	16.1941	35.9026	37.25	-3.6	177.946	11.2604	57.9	O
Coccothraustes coccothraustes	Madrid	R	2015	21.2603		1	21.2603	21.2603	40.42	-3.7	90.6677	14.5659	57.9	O
Coccothraustes coccothraustes	Madrid	R	2018	13.4041	2.46383	2	11.6619	15.1463	40.42	-3.7	233.461	12.6398	57.9	O
Coccothraustes coccothraustes	Madrid	U	2015	22.6594	6.12614	5	17.1593	32.3835	40.42	-3.7	90.6677	14.5659	57.9	O
Coccothraustes coccothraustes	Olomouc	R	2009	11.4184	1.11469	2	10.6301	12.2066	49.59	17.25	229.275	10.8559	57.9	O
Coccothraustes coccothraustes	Olomouc	R	2010	29.3333	6.4291	3	22	34	49.59	17.25	171.444	10.0884	57.9	O
Coccothraustes coccothraustes	Olomouc	R	2016	30.1496		1	30.1496	30.1496	49.59	17.25	167.061	10.684	57.9	O
Coccothraustes coccothraustes	Olomouc	U	2009	15	10.1489	3	6	26	49.59	17.25	229.275	10.8559	57.9	O
Coccothraustes coccothraustes	Paris	R	2009	5.09902		1	5.09902	5.09902	59.92	10.75	192.408	11.4694	57.9	O
Coccothraustes coccothraustes	Paris	U	2006	8.60233		1	8.60233	8.60233	59.92	10.75	189.651	10.3938	57.9	O
Coccothraustes coccothraustes	Poznan	R	2015	17.795	1.65197	4	15.5293	19.1366	52.4	16.9	144.403	10.1638	57.9	O
Coccothraustes coccothraustes	Poznan	U	2009	8.544	0	2	8.544	8.544	52.4	16.9	185.612	10.3298	57.9	O
Coccothraustes coccothraustes	Poznan	U	2015	27.5035	8.95725	2	21.1698	33.8373	52.4	16.9	144.403	10.1638	57.9	O
Coccothraustes coccothraustes	Tartu	R	2015	8.77852		1	8.77852	8.77852	58.38	26.73	138.893	18.7776	57.9	O
Coccothraustes coccothraustes	Tartu	U	2015	11.7464	1.76267	2	10.5	12.9928	58.38	26.73	138.893	18.7776	57.9	O
Coccothraustes coccothraustes	Toledo	R	2015	16.5068	2.13094	2	15	18.0136	39.86	-4.02	102.106	14.9552	57.9	O
Coccothraustes coccothraustes	Toledo	R	2018	24.1661		1	24.1661	24.1661	39.86	-4.02	259.094	12.7882	57.9	O
Coccothraustes coccothraustes	Toledo	U	2010	7.32393		1	7.32393	7.32393	39.86	-4.02	183.771	12.9161	57.9	O
Columba livia	Brønderslev	R	2006	14		1	14	14	57.2	9.9	153.696	15.7632	334	O
Columba livia	Brønderslev	R	2008	42		1	42	42	57.2	9.9	134.705	15.2355	334	O
Columba livia	Budapest	R	2009	12.8333	9.02035	6	3	24	47.49	19.04	182.625	12.9626	334	O
Columba livia	Budapest	R	2010	4.04762	2.80136	21	1	12	47.49	19.04	213.819	12.2727	334	O
Columba livia	Budapest	R	2015	10.1207	4.17773	8	4.95	15.95	47.49	19.04	89.1037	12.434	334	O
Columba livia	Budapest	R	2018	10.45	4.87818	4	3.3	14.3	47.49	19.04	209.051	13.1631	334	O
Columba livia	Budapest	R	2019	10.8156	2.36702	3	8.16838	12.7283	47.49	19.04	149.17	14.6084	334	O
Columba livia	Budapest	U	2009	4.81818	2.44206	11	1	10	47.49	19.04	182.625	12.9626	334	O
Columba livia	Budapest	U	2010	5.95078	3.13882	79	1.41421	14.8661	47.49	19.04	213.819	12.2727	334	O
Columba livia	Budapest	U	2015	5.21667	4.35026	66	0.55	30.25	47.49	19.04	89.1037	12.434	334	O
Columba livia	Budapest	U	2018	5.67241	5.62137	33	0.55	24.2	47.49	19.04	209.051	13.1631	334	O
Columba livia	Granada	R	2009	63.5911	27.0613	117	10	117	37.25	-3.6	177.946	11.2604	334	O
Columba livia	Granada	R	2010	146.192	17.7697	26	96	168	37.25	-3.6	162.567	11.2143	334	O
Columba livia	Granada	R	2015	5.52581	1.79262	70	2.1	11.2	37.25	-3.6	127.457	13.7117	334	O
Columba livia	Granada	R	2018	4.21112	1.74262	30	1.4	7.7	37.25	-3.6	380.19	10.354	334	O
Columba livia	Granada	U	2009	3.37768	2.54578	143	1	15	37.25	-3.6	177.946	11.2604	334	O
Columba livia	Granada	U	2010	3.91496	2.72572	105	1	11	37.25	-3.6	162.567	11.2143	334	O
Columba livia	Granada	U	2015	4.00247	1.95342	63	1.4	9.8	37.25	-3.6	127.457	13.7117	334	O
Columba livia	Granada	U	2018	2.9768	1.94864	55	0.7	8.47585	37.25	-3.6	380.19	10.354	334	O
Columba livia	Madrid	R	2015	2.24756	3.20269	81	0.7	19.6	40.42	-3.7	90.6677	14.5659	334	O
Columba livia	Madrid	R	2018	28.1757	39.71	3	4.9	74.027	40.42	-3.7	233.461	12.6398	334	O
Columba livia	Madrid	U	2015	4.72717	11.3545	24	0.7	54.1314	40.42	-3.7	90.6677	14.5659	334	O
Columba livia	Madrid	U	2018	2.04771	1.72707	101	0	7.7	40.42	-3.7	233.461	12.6398	334	O
Columba livia	Olomouc	R	2018	25		1	25	25	49.59	17.25	133.694	11.4418	334	O
Columba livia	Olomouc	U	2015	1.625	1.25326	24	0	5	49.59	17.25	131.592	10.4704	334	O
Columba livia	Olomouc	U	2016	1.44	1.00995	75	0.5	6	49.59	17.25	167.061	10.684	334	O
Columba livia	Olomouc	U	2017	1.55	0.761942	10	0.5	3	49.59	17.25	182.934	11.3837	334	O
Columba livia	Olomouc	U	2018	1.66892	1.09881	74	0.5	7	49.59	17.25	133.694	11.4418	334	O
Columba livia	Oslo	R	2009	8		1	8	8	59.92	10.75	349.289	13.8579	334	O
Columba livia	Oslo	U	2009	4.05263	1.61499	19	2	7	59.92	10.75	349.289	13.8579	334	O
Columba livia	Paris	R	2009	8	0	2	8	8	59.92	10.75	192.408	11.4694	334	O
Columba livia	Paris	U	2006	3	0	2	3	3	59.92	10.75	189.651	10.3938	334	O
Columba livia	Paris	U	2007	3	0	2	3	3	59.92	10.75	184.072	12.3186	334	O
Columba livia	Paris	U	2015	2	0	2	2	2	59.92	10.75	165.337	11.3321	334	O
Columba livia	Poznan	R	2015	1.21333	0.672805	15	0	2.8	52.4	16.9	144.403	10.1638	334	O
Columba livia	Poznan	U	2015	0.9625	0.362284	8	0.7	1.4	52.4	16.9	144.403	10.1638	334	O
Columba livia	Poznan	U	2018	1.125	1.3562	8	0	4	52.4	16.9	115.77	10.9847	334	O
Columba livia	Prague	U	2018	1.00263	0.966447	19	0	4	50.08	14.42	115.77	10.9847	334	O
Columba livia	Rovaniemi	U	2009	5.61538	3.84141	13	1	13	66.45	25.73	175.241	13.76	334	O
Columba livia	Rovaniemi	U	2010	5.73077	3.82217	13	0.5	16	66.45	25.73	272.463	14.7828	334	O
Columba livia	Rovaniemi	U	2015	6	1.89737	11	2	8	66.45	25.73	303.757	12.5923	334	O
Columba livia	Rovaniemi	U	2018	3.75	1.5	4	2	5	66.45	25.73	230.448	15.3027	334	O
Columba livia	Tallinn	R	2015	20.25		1	20.25	20.25	59.44	24.75	221.416	12.93	334	O
Columba livia	Tallinn	U	2015	2.91176	2.21666	17	0.75	7.5	59.44	24.75	221.416	12.93	334	O
Columba livia	Tallinn	U	2016	3.79167	2.04948	18	0.75	7.5	59.44	24.75	205.57	13.9488	334	O
Columba livia	Tartu	R	2015	8.0625	6.57766	4	1.5	16.5	58.38	26.73	138.893	18.7776	334	O
Columba livia	Tartu	R	2016	7.5	2.12132	2	6	9	58.38	26.73	169.876	18.5783	334	O
Columba livia	Tartu	U	2015	4.39286	2.49367	14	0.75	10.5	58.38	26.73	138.893	18.7776	334	O
Columba livia	Tartu	U	2016	4.16667	2.05776	9	2.25	9	58.38	26.73	169.876	18.5783	334	O
Columba livia	Toledo	R	2010	17.4648	7.47472	6	8.45931	28	39.86	-4.02	183.771	12.9161	334	O
Columba livia	Toledo	R	2015	12.7448	9.00409	17	4.03113	36.1388	39.86	-4.02	102.106	14.9552	334	O
Columba livia	Toledo	R	2018	19.4587	14.9322	9	6.88186	51	39.86	-4.02	259.094	12.7882	334	O
Columba livia	Toledo	U	2010	12.6585	3.57139	11	8	18.4391	39.86	-4.02	183.771	12.9161	334	O
Columba livia	Toledo	U	2015	10.7051	8.2687	6	5.04876	27.1116	39.86	-4.02	102.106	14.9552	334	O
Columba livia	Toledo	U	2018	6.39884	2.96578	17	0.8	10	39.86	-4.02	259.094	12.7882	334	O
Columba oenas	Granada	R	2015	8.88405	2.60541	4	5.29245	10.9202	37.25	-3.6	127.457	13.7117	292	H
Columba oenas	Madrid	R	2015	14.1683	8.81662	6	2.8	25.0392	40.42	-3.7	90.6677	14.5659	292	H
Columba oenas	Madrid	R	2018	15.0201	3.03597	6	12	20	40.42	-3.7	233.461	12.6398	292	H
Columba oenas	Madrid	U	2015	11.9612	5.65647	3	8.4	18.4835	40.42	-3.7	90.6677	14.5659	292	H
Columba oenas	Madrid	U	2018	11.2079	8.90539	9	4.2	26.6	40.42	-3.7	233.461	12.6398	292	H
Columba oenas	Oslo	R	2010	15.272	9.51483	2	8.544	22	59.92	10.75	317.106	13.4011	292	H
Columba oenas	Oslo	U	2010	8.94427		1	8.94427	8.94427	59.92	10.75	317.106	13.4011	292	H
Columba oenas	Paris	R	2009	19	4.3589	3	14	22	59.92	10.75	192.408	11.4694	292	H
Columba oenas	Paris	R	2010	14		1	14	14	59.92	10.75	114.782	10.4154	292	H
Columba oenas	Paris	R	2015	12		1	12	12	59.92	10.75	165.337	11.3321	292	H
Columba oenas	Paris	U	2007	5		1	5	5	59.92	10.75	184.072	12.3186	292	H
Columba oenas	Paris	U	2015	5		1	5	5	59.92	10.75	165.337	11.3321	292	H
Columba palumbus	Alcudia	R	2018	23.1948		1	23.1948	23.1948	37.26	-3.1	335.579	9.83056	496.5	H
Columba palumbus	Brønderslev	R	2006	16.6995	11.7124	22	1	50	57.2	9.9	153.696	15.7632	496.5	H
Columba palumbus	Brønderslev	R	2008	31.9116	15.9501	69	8.544	80	57.2	9.9	134.705	15.2355	496.5	H
Columba palumbus	Brønderslev	R	2010	27.2273	14.2411	6	8	45	57.2	9.9	165.22	13.9857	496.5	H
Columba palumbus	Brønderslev	R	2012	26.1047	11.6308	25	6	40.7922	57.2	9.9	264.074	13.6388	496.5	H
Columba palumbus	Brønderslev	R	2015	26.75	13.2791	16	3	55	57.2	9.9	274.137	12.501	496.5	H
Columba palumbus	Brønderslev	R	2018	13	3.81725	8	8	19	57.2	9.9	103.853	17.3719	496.5	H
Columba palumbus	Brønderslev	U	2006	6.57247	2.48852	21	3	12	57.2	9.9	153.696	15.7632	496.5	H
Columba palumbus	Brønderslev	U	2007	7.07107		1	7.07107	7.07107	57.2	9.9	312.222	13.781	496.5	H
Columba palumbus	Brønderslev	U	2008	25.75	16.1323	4	12	48	57.2	9.9	134.705	15.2355	496.5	H
Columba palumbus	Brønderslev	U	2010	9.5619	3.58715	13	2.82843	15.8114	57.2	9.9	165.22	13.9857	496.5	H
Columba palumbus	Brønderslev	U	2012	10.8029	5.32077	23	4	25	57.2	9.9	264.074	13.6388	496.5	H
Columba palumbus	Brønderslev	U	2015	7.5	5.15528	14	0	18	57.2	9.9	274.137	12.501	496.5	H
Columba palumbus	Brønderslev	U	2018	10.8	4.34802	20	4	20	57.2	9.9	103.853	17.3719	496.5	H
Columba palumbus	Budapest	R	2009	27.5461	9.67752	6	15.2643	41.5933	47.49	19.04	182.625	12.9626	496.5	H
Columba palumbus	Budapest	R	2010	19.0386	11.5169	15	5	38.3275	47.49	19.04	213.819	12.2727	496.5	H
Columba palumbus	Budapest	R	2015	14.716	9.47291	17	6	35.7492	47.49	19.04	89.1037	12.434	496.5	H
Columba palumbus	Budapest	R	2018	8.62388	3.66443	17	3.40037	16.5602	47.49	19.04	209.051	13.1631	496.5	H
Columba palumbus	Budapest	R	2019	9.08743	3.78128	7	4.4	14.85	47.49	19.04	149.17	14.6084	496.5	H
Columba palumbus	Budapest	U	2010	7.5	3	4	5	11	47.49	19.04	213.819	12.2727	496.5	H
Columba palumbus	Budapest	U	2015	8.29925	5.06569	54	1.65	24.2	47.49	19.04	89.1037	12.434	496.5	H
Columba palumbus	Budapest	U	2018	6.87008	3.60659	31	1.1	16.5	47.49	19.04	209.051	13.1631	496.5	H
Columba palumbus	Granada	R	2009	80.5191	38.3627	49	16.7631	168	37.25	-3.6	177.946	11.2604	496.5	H
Columba palumbus	Granada	R	2010	127.029	56.0026	69	36	229.558	37.25	-3.6	162.567	11.2143	496.5	H
Columba palumbus	Granada	R	2015	13.4198	10.5335	29	2.97321	55.8757	37.25	-3.6	127.457	13.7117	496.5	H
Columba palumbus	Granada	R	2018	9.38484	1.59584	24	6.52993	12.311	37.25	-3.6	380.19	10.354	496.5	H
Columba palumbus	Granada	U	2009	10.7778	9.02466	9	3	23	37.25	-3.6	177.946	11.2604	496.5	H
Columba palumbus	Granada	U	2010	10.618	11.8539	2	2.23607	19	37.25	-3.6	162.567	11.2143	496.5	H
Columba palumbus	Granada	U	2015	12.7259	5.24057	14	4.65188	23.8	37.25	-3.6	127.457	13.7117	496.5	H
Columba palumbus	Granada	U	2018	9.89127	2.59037	26	5.6	15.4	37.25	-3.6	380.19	10.354	496.5	H
Columba palumbus	Madrid	R	2015	13.6238	7.73508	69	1.4	41.134	40.42	-3.7	90.6677	14.5659	496.5	H
Columba palumbus	Madrid	R	2018	19.2018	18.3723	53	3.5	89	40.42	-3.7	233.461	12.6398	496.5	H
Columba palumbus	Madrid	U	2015	14.5222	8.44936	25	2.9	35.0571	40.42	-3.7	90.6677	14.5659	496.5	H
Columba palumbus	Madrid	U	2018	6.16088	5.09413	41	0.7	24.5	40.42	-3.7	233.461	12.6398	496.5	H
Columba palumbus	Olomouc	R	2010	27.2613	11.5555	5	15	45.2769	49.59	17.25	171.444	10.0884	496.5	H
Columba palumbus	Olomouc	R	2015	53.6562	29.232	5	19	87.2812	49.59	17.25	131.592	10.4704	496.5	H
Columba palumbus	Olomouc	R	2018	72.6552	40.8506	5	34.0588	127.098	49.59	17.25	133.694	11.4418	496.5	H
Columba palumbus	Olomouc	U	2009	8.94125	3.78982	53	1.41421	20	49.59	17.25	229.275	10.8559	496.5	H
Columba palumbus	Olomouc	U	2010	5.95545	2.97967	17	1	14	49.59	17.25	171.444	10.0884	496.5	H
Columba palumbus	Olomouc	U	2015	7.88013	6.02052	59	2	43	49.59	17.25	131.592	10.4704	496.5	H
Columba palumbus	Olomouc	U	2016	5	2.60768	6	2	9	49.59	17.25	167.061	10.684	496.5	H
Columba palumbus	Olomouc	U	2017	11.3333	5.7735	3	8	18	49.59	17.25	182.934	11.3837	496.5	H
Columba palumbus	Olomouc	U	2018	7.7855	3.57407	69	1	21	49.59	17.25	133.694	11.4418	496.5	H
Columba palumbus	Oslo	R	2009	5	3.4641	4	2	8	59.92	10.75	349.289	13.8579	496.5	H
Columba palumbus	Oslo	R	2010	7.37561	4.02249	21	3	20	59.92	10.75	317.106	13.4011	496.5	H
Columba palumbus	Oslo	U	2009	7.28	3.16912	25	3	20	59.92	10.75	349.289	13.8579	496.5	H
Columba palumbus	Oslo	U	2010	5.20898	2.88496	27	2	14.3178	59.92	10.75	317.106	13.4011	496.5	H
Columba palumbus	Paris	R	2007	10.2956	0	2	10.2956	10.2956	59.92	10.75	184.072	12.3186	496.5	H
Columba palumbus	Paris	R	2008	12.7712	4.20562	11	5.83095	18.4391	59.92	10.75	250.519	10.9398	496.5	H
Columba palumbus	Paris	R	2009	7.60555	0.557835	2	7.2111	8	59.92	10.75	192.408	11.4694	496.5	H
Columba palumbus	Paris	R	2010	8.60555	1.97205	2	7.2111	10	59.92	10.75	114.782	10.4154	496.5	H
Columba palumbus	Paris	R	2012	25.4873	11.1339	53	8.06226	55	59.92	10.75	204.639	11.2677	496.5	H
Columba palumbus	Paris	R	2015	26.7812	10.5582	64	0	45	59.92	10.75	165.337	11.3321	496.5	H
Columba palumbus	Paris	R	2018	20.5344	8.33263	26	6	41	59.92	10.75	232.515	12.0265	496.5	H
Columba palumbus	Paris	U	2006	8.80391	3.29115	23	4	20	59.92	10.75	189.651	10.3938	496.5	H
Columba palumbus	Paris	U	2007	11	5.09902	5	5	17	59.92	10.75	184.072	12.3186	496.5	H
Columba palumbus	Paris	U	2008	11.4051	5.08392	2	7.81025	15	59.92	10.75	250.519	10.9398	496.5	H
Columba palumbus	Paris	U	2009	6		1	6	6	59.92	10.75	192.408	11.4694	496.5	H
Columba palumbus	Paris	U	2010	6	2	4	5	9	59.92	10.75	114.782	10.4154	496.5	H
Columba palumbus	Paris	U	2012	12.5197	10.0738	20	5	40	59.92	10.75	204.639	11.2677	496.5	H
Columba palumbus	Paris	U	2015	11.1071	10.3328	28	0	38	59.92	10.75	165.337	11.3321	496.5	H
Columba palumbus	Paris	U	2018	13.9445	6.90426	31	6	30	59.92	10.75	232.515	12.0265	496.5	H
Columba palumbus	Poznan	R	2009	60.407		1	60.407	60.407	52.4	16.9	185.612	10.3298	496.5	H
Columba palumbus	Poznan	R	2015	14.2803	13.9273	16	0.7	39.9	52.4	16.9	144.403	10.1638	496.5	H
Columba palumbus	Poznan	R	2018	28.9967	31.7904	6	7.28011	92.2659	52.4	16.9	115.77	10.9847	496.5	H
Columba palumbus	Poznan	U	2009	10.76	9.34232	5	3.16228	26.2488	52.4	16.9	185.612	10.3298	496.5	H
Columba palumbus	Poznan	U	2010	5.19882	3.74794	14	1	14	52.4	16.9	115.568	10.0865	496.5	H
Columba palumbus	Poznan	U	2015	15.0856	22.5074	11	0.7	77	52.4	16.9	144.403	10.1638	496.5	H
Columba palumbus	Poznan	U	2018	4.56972	2.31307	23	2	9	52.4	16.9	115.77	10.9847	496.5	H
Columba palumbus	Prague	R	2018	5.325	5.34409	8	0.1	18	50.08	14.42	115.77	10.9847	496.5	H
Columba palumbus	Prague	U	2018	4.19231	1.88788	13	1	8	50.08	14.42	115.77	10.9847	496.5	H
Columba palumbus	Rakvere	R	2015	18		1	18	18	59.35	26.36	247.54	13.0283	496.5	H
Columba palumbus	Rovaniemi	R	2009	30		1	30	30	66.45	25.73	175.241	13.76	496.5	H
Columba palumbus	Rovaniemi	R	2015	32.75	24.1022	4	6	64	66.45	25.73	303.757	12.5923	496.5	H
Columba palumbus	Tallinn	R	2015	25.5		1	25.5	25.5	59.44	24.75	221.416	12.93	496.5	H
Columba palumbus	Tallinn	U	2016	10.25	5.42563	3	6.75	16.5	59.44	24.75	205.57	13.9488	496.5	H
Columba palumbus	Tartu	R	2015	11.25	1.06066	2	10.5	12	58.38	26.73	138.893	18.7776	496.5	H
Columba palumbus	Tartu	R	2016	12.75		1	12.75	12.75	58.38	26.73	169.876	18.5783	496.5	H
Columba palumbus	Tartu	U	2015	10.5	2.25	3	8.25	12.75	58.38	26.73	138.893	18.7776	496.5	H
Columba palumbus	Tartu	U	2016	8.75	0.866025	3	8.25	9.75	58.38	26.73	169.876	18.5783	496.5	H
Columba palumbus	Toledo	R	2010	19.8502	11.2998	33	3.44093	51.2445	39.86	-4.02	183.771	12.9161	496.5	H
Columba palumbus	Toledo	R	2015	22.9499	22.7146	70	0.7	152.562	39.86	-4.02	102.106	14.9552	496.5	H
Columba palumbus	Toledo	R	2018	26.4928	16.0667	82	6.20967	80.2247	39.86	-4.02	259.094	12.7882	496.5	H
Columba palumbus	Toledo	U	2010	11.413	6.76709	13	5.31507	28	39.86	-4.02	183.771	12.9161	496.5	H
Columba palumbus	Toledo	U	2015	15.6319	7.86394	18	1.4	32.5859	39.86	-4.02	102.106	14.9552	496.5	H
Columba palumbus	Toledo	U	2018	10.191	5.83328	51	2.4	33.6	39.86	-4.02	259.094	12.7882	496.5	H
Coracias garrulus	Chernobyl	R	2009	22.8174	4.09066	2	19.9249	25.7099	51.28	30.22	152.512	10.4516	140.5	I
Corvus corax	Brønderslev	R	2006	74	19.4936	5	40	90	57.2	9.9	153.696	15.7632	1217.5	O
Corvus corax	Brønderslev	R	2007	90	0	2	90	90	57.2	9.9	312.222	13.781	1217.5	O
Corvus corax	Brønderslev	R	2008	87		1	87	87	57.2	9.9	134.705	15.2355	1217.5	O
Corvus corax	Brønderslev	R	2010	75.5688	4.63038	5	70	80.5047	57.2	9.9	165.22	13.9857	1217.5	O
Corvus corax	Brønderslev	R	2011	73.5	16.2635	2	62	85	57.2	9.9	278.915	14.4094	1217.5	O
Corvus corax	Brønderslev	R	2012	63.0278	38.1445	2	36.0555	90	57.2	9.9	264.074	13.6388	1217.5	O
Corvus corax	Brønderslev	R	2018	25	0	2	25	25	57.2	9.9	103.853	17.3719	1217.5	O
Corvus corax	Olomouc	R	2015	130		1	130	130	49.59	17.25	131.592	10.4704	1217.5	O
Corvus corax	Poznan	R	2015	54.1153	32.9499	2	30.8162	77.4145	52.4	16.9	144.403	10.1638	1217.5	O
Corvus corax	Poznan	R	2018	115		1	115	115	52.4	16.9	115.77	10.9847	1217.5	O
Corvus corax	Poznan	U	2018	18.4391		1	18.4391	18.4391	52.4	16.9	115.77	10.9847	1217.5	O
Corvus cornix	Brønderslev	R	2012	41.9026	17.533	27	20	75.1665	57.2	9.9	264.074	13.6388	526.85	O
Corvus cornix	Brønderslev	R	2015	65.125	27.8231	8	28	100	57.2	9.9	274.137	12.501	526.85	O
Corvus cornix	Brønderslev	R	2018	41.4198	20.1955	15	14	80	57.2	9.9	103.853	17.3719	526.85	O
Corvus cornix	Brønderslev	U	2012	31.0483		1	31.0483	31.0483	57.2	9.9	264.074	13.6388	526.85	O
Corvus cornix	Brønderslev	U	2015	42.2	1.98886	10	40	45	57.2	9.9	274.137	12.501	526.85	O
Corvus cornix	Brønderslev	U	2018	8		1	8	8	57.2	9.9	103.853	17.3719	526.85	O
Corvus cornix	Budapest	R	2010	24.0879	10.656	2	16.5529	31.6228	47.49	19.04	213.819	12.2727	526.85	O
Corvus cornix	Budapest	R	2015	18.9185	7.47083	5	9.9	27.313	47.49	19.04	89.1037	12.434	526.85	O
Corvus cornix	Budapest	R	2018	10.555	2.9218	2	8.48896	12.621	47.49	19.04	209.051	13.1631	526.85	O
Corvus cornix	Budapest	R	2019	8.33684	4.73704	3	4.95	13.75	47.49	19.04	149.17	14.6084	526.85	O
Corvus cornix	Budapest	U	2010	14.4434	5.99656	35	2	25	47.49	19.04	213.819	12.2727	526.85	O
Corvus cornix	Budapest	U	2015	13.074	8.02379	43	2.2	30.25	47.49	19.04	89.1037	12.434	526.85	O
Corvus cornix	Budapest	U	2018	9.39809	5.77434	33	2.2	23.65	47.49	19.04	209.051	13.1631	526.85	O
Corvus cornix	Olomouc	R	2010	13.8924		1	13.8924	13.8924	49.59	17.25	171.444	10.0884	526.85	O
Corvus cornix	Olomouc	R	2018	101.5	16.2635	2	90	113	49.59	17.25	133.694	11.4418	526.85	O
Corvus cornix	Olomouc	U	2017	7.33333	1.52753	3	6	9	49.59	17.25	182.934	11.3837	526.85	O
Corvus cornix	Olomouc	U	2018	13		1	13	13	49.59	17.25	133.694	11.4418	526.85	O
Corvus cornix	Paris	U	2018	15		1	15	15	59.92	10.75	232.515	12.0265	526.85	O
Corvus cornix	Poznan	R	2015	15.1377	19.928	13	1.4	56.2228	52.4	16.9	144.403	10.1638	526.85	O
Corvus cornix	Poznan	R	2018	131.779	68.6338	3	82.2192	210.117	52.4	16.9	115.77	10.9847	526.85	O
Corvus cornix	Poznan	U	2010	6.375	3.15945	8	3	10	52.4	16.9	115.568	10.0865	526.85	O
Corvus cornix	Poznan	U	2015	2.975	0.880814	4	2.1	4.2	52.4	16.9	144.403	10.1638	526.85	O
Corvus cornix	Poznan	U	2018	3.93426	1.90419	6	2	7	52.4	16.9	115.77	10.9847	526.85	O
Corvus cornix	Rovaniemi	R	2015	31.4286	7.65631	7	23	44	66.45	25.73	303.757	12.5923	526.85	O
Corvus cornix	Rovaniemi	U	2015	11.4	6.57896	30	1	34	66.45	25.73	303.757	12.5923	526.85	O
Corvus cornix	Rovaniemi	R	2009	31.6857	4.58599	2	28.4429	34.9285	66.45	25.73	175.241	13.76	526.85	O
Corvus cornix	Rovaniemi	U	2009	21.4679	12.997	10	2	45	66.45	25.73	175.241	13.76	526.85	O
Corvus cornix	Rovaniemi	U	2010	19.4286	16.9003	7	2	39	66.45	25.73	272.463	14.7828	526.85	O
Corvus cornix	Rovaniemi	R	2018	54	18.8468	6	26	74	66.45	25.73	230.448	15.3027	526.85	O
Corvus cornix	Rovaniemi	U	2018	8.83333	6.60349	12	3	25	66.45	25.73	230.448	15.3027	526.85	O
Corvus cornix	Tallinn	R	2015	17.75	7.78942	6	9.75	29.25	59.44	24.75	221.416	12.93	526.85	O
Corvus cornix	Tallinn	R	2016	14.25		1	14.25	14.25	59.44	24.75	205.57	13.9488	526.85	O
Corvus cornix	Tallinn	U	2015	8.22443	3.30227	25	1.5	14.25	59.44	24.75	221.416	12.93	526.85	O
Corvus cornix	Tallinn	U	2016	8.80645	5.47026	31	2.25	21	59.44	24.75	205.57	13.9488	526.85	O
Corvus cornix	Tartu	R	2015	22.0472	15.8379	5	9	48	58.38	26.73	138.893	18.7776	526.85	O
Corvus cornix	Tartu	R	2016	32.625	16.5324	6	12.75	52.5	58.38	26.73	169.876	18.5783	526.85	O
Corvus cornix	Tartu	U	2015	9.09835	6.31411	16	3	25.5	58.38	26.73	138.893	18.7776	526.85	O
Corvus cornix	Tartu	U	2016	11.0625	5.75765	20	4.5	21.75	58.38	26.73	169.876	18.5783	526.85	O
Corvus corone	Brønderslev	R	2006	36.0064	15.0145	35	11.1803	72	57.2	9.9	153.696	15.7632	526.85	O
Corvus corone	Brønderslev	R	2007	112		1	112	112	57.2	9.9	312.222	13.781	526.85	O
Corvus corone	Brønderslev	R	2008	49.5547	19.2043	8	23	90	57.2	9.9	134.705	15.2355	526.85	O
Corvus corone	Brønderslev	R	2010	42.589	12.5855	29	9	65	57.2	9.9	165.22	13.9857	526.85	O
Corvus corone	Brønderslev	R	2012	41.9184	10.5458	6	30	55	57.2	9.9	264.074	13.6388	526.85	O
Corvus corone	Brønderslev	R	2015	59.9231	19.7124	13	22	85	57.2	9.9	274.137	12.501	526.85	O
Corvus corone	Brønderslev	U	2006	12.5	8.69866	4	4	20	57.2	9.9	153.696	15.7632	526.85	O
Corvus corone	Brønderslev	U	2009	12.3246	0.458991	2	12	12.6491	57.2	9.9	277.884	14.4549	526.85	O
Corvus corone	Brønderslev	U	2010	5		1	5	5	57.2	9.9	165.22	13.9857	526.85	O
Corvus corone	Brønderslev	U	2012	13		1	13	13	57.2	9.9	264.074	13.6388	526.85	O
Corvus corone	Brønderslev	U	2015	14	7.43864	7	5	22	57.2	9.9	274.137	12.501	526.85	O
Corvus corone	Cumbrae	U	2018	21.8007	11.5955	2	13.6015	30	55.77	-4.91	200.628	7.88003	526.85	O
Corvus corone	Oslo	R	2009	19.1855	4.40052	12	12.6491	28	59.92	10.75	349.289	13.8579	526.85	O
Corvus corone	Oslo	R	2010	14.75	6.25071	8	6	22	59.92	10.75	317.106	13.4011	526.85	O
Corvus corone	Oslo	U	2009	6.59209	2.0178	21	3	11	59.92	10.75	349.289	13.8579	526.85	O
Corvus corone	Oslo	U	2010	4.76539	1.97588	8	2	8	59.92	10.75	317.106	13.4011	526.85	O
Corvus corone	Paris	R	2007	16.4801	12.0045	3	7.07107	30	59.92	10.75	184.072	12.3186	526.85	O
Corvus corone	Paris	R	2008	17	9.92472	13	8	40	59.92	10.75	250.519	10.9398	526.85	O
Corvus corone	Paris	R	2009	8		1	8	8	59.92	10.75	192.408	11.4694	526.85	O
Corvus corone	Paris	R	2010	32	6.19677	6	28	40	59.92	10.75	114.782	10.4154	526.85	O
Corvus corone	Paris	R	2012	28.3125	10.557	10	15	45	59.92	10.75	204.639	11.2677	526.85	O
Corvus corone	Paris	R	2015	24.7143	12.5295	14	5	44	59.92	10.75	165.337	11.3321	526.85	O
Corvus corone	Paris	R	2018	22.4226	13.382	13	7.07107	40	59.92	10.75	232.515	12.0265	526.85	O
Corvus corone	Paris	U	2006	17.6354	9.48918	20	4	35	59.92	10.75	189.651	10.3938	526.85	O
Corvus corone	Paris	U	2008	20.3333	13.2791	3	5	28	59.92	10.75	250.519	10.9398	526.85	O
Corvus corone	Paris	U	2009	8		1	8	8	59.92	10.75	192.408	11.4694	526.85	O
Corvus corone	Paris	U	2010	7.33333	3.05505	3	4	10	59.92	10.75	114.782	10.4154	526.85	O
Corvus corone	Paris	U	2012	14.5434	5.45584	10	7	23	59.92	10.75	204.639	11.2677	526.85	O
Corvus corone	Paris	U	2015	19.125	12.6905	16	5	35	59.92	10.75	165.337	11.3321	526.85	O
Corvus corone	Paris	U	2018	15.7694	6.60734	8	6	26	59.92	10.75	232.515	12.0265	526.85	O
Corvus corone	Poznan	U	2009	4.505	2.11897	2	3.00666	6.00333	52.4	16.9	185.612	10.3298	526.85	O
Corvus frugilegus	Brønderslev	R	2006	36.6591	9.42274	44	23	50	57.2	9.9	153.696	15.7632	459	O
Corvus frugilegus	Brønderslev	R	2008	54.2222	5.90704	54	42	65	57.2	9.9	134.705	15.2355	459	O
Corvus frugilegus	Brønderslev	R	2010	65		1	65	65	57.2	9.9	165.22	13.9857	459	O
Corvus frugilegus	Brønderslev	R	2012	69.75	11.0591	20	50	90	57.2	9.9	264.074	13.6388	459	O
Corvus frugilegus	Brønderslev	R	2015	42.8966	13.9216	29	25	60	57.2	9.9	274.137	12.501	459	O
Corvus frugilegus	Brønderslev	R	2018	53.2	24.9061	15	11	75	57.2	9.9	103.853	17.3719	459	O
Corvus frugilegus	Brønderslev	U	2006	20.5556	7.89059	18	8	30	57.2	9.9	153.696	15.7632	459	O
Corvus frugilegus	Brønderslev	U	2009	9	3.16228	4	5	12	57.2	9.9	277.884	14.4549	459	O
Corvus frugilegus	Brønderslev	U	2010	28.1603	0	2	28.1603	28.1603	57.2	9.9	165.22	13.9857	459	O
Corvus frugilegus	Brønderslev	U	2012	15.5	4.94975	2	12	19	57.2	9.9	264.074	13.6388	459	O
Corvus frugilegus	Brønderslev	U	2015	48	1.69967	10	45	49	57.2	9.9	274.137	12.501	459	O
Corvus frugilegus	Cumbrae	U	2018	4.24264		1	4.24264	4.24264	55.77	-4.91	200.628	7.88003	459	O
Corvus frugilegus	Olomouc	U	2016	16		1	16	16	49.59	17.25	167.061	10.684	459	O
Corvus frugilegus	Olomouc	U	2018	5		1	5	5	49.59	17.25	133.694	11.4418	459	O
Corvus frugilegus	Paris	R	2015	35	0	5	35	35	59.92	10.75	165.337	11.3321	459	O
Corvus frugilegus	Poznan	R	2015	8.96	10.1246	5	0.7	21	52.4	16.9	144.403	10.1638	459	O
Corvus frugilegus	Poznan	U	2009	5.50361	4.31715	5	2.23607	12.3693	52.4	16.9	185.612	10.3298	459	O
Corvus frugilegus	Poznan	U	2015	30.6902	30.6275	6	2.1	62.3321	52.4	16.9	144.403	10.1638	459	O
Corvus frugilegus	Tallinn	U	2015	7.5	3.96863	3	3	10.5	59.44	24.75	221.416	12.93	459	O
Corvus frugilegus	Tallinn	U	2016	6.375	1.78536	4	4.5	8.25	59.44	24.75	205.57	13.9488	459	O
Corvus frugilegus	Tartu	R	2016	42.25	25.7342	3	18.75	69.75	58.38	26.73	169.876	18.5783	459	O
Corvus frugilegus	Tartu	U	2015	9.85714	8.09613	21	3	36	58.38	26.73	138.893	18.7776	459	O
Corvus frugilegus	Tartu	U	2016	10.7885	7.03907	26	3.75	32.25	58.38	26.73	169.876	18.5783	459	O
Corvus monedula	Brønderslev	R	2006	29.7273	12.1584	22	10	50	57.2	9.9	153.696	15.7632	236	O
Corvus monedula	Brønderslev	R	2008	33.5	4.681	18	24	41	57.2	9.9	134.705	15.2355	236	O
Corvus monedula	Brønderslev	R	2010	37.6	19.3339	5	8	55	57.2	9.9	165.22	13.9857	236	O
Corvus monedula	Brønderslev	R	2012	59.5	34.5012	4	8	80	57.2	9.9	264.074	13.6388	236	O
Corvus monedula	Brønderslev	R	2015	38.25	15.8992	8	25	62	57.2	9.9	274.137	12.501	236	O
Corvus monedula	Brønderslev	R	2018	18.1	4.33205	10	12	26	57.2	9.9	103.853	17.3719	236	O
Corvus monedula	Brønderslev	U	2006	8.99545	2.92299	12	5	14	57.2	9.9	153.696	15.7632	236	O
Corvus monedula	Brønderslev	U	2010	10.7143	6.70738	14	4	22	57.2	9.9	165.22	13.9857	236	O
Corvus monedula	Brønderslev	U	2012	16.9197	5.15172	19	8	24	57.2	9.9	264.074	13.6388	236	O
Corvus monedula	Brønderslev	U	2015	28.5122	6.1283	41	0	34	57.2	9.9	274.137	12.501	236	O
Corvus monedula	Brønderslev	U	2018	23.7825	5.96822	29	5	31.7648	57.2	9.9	103.853	17.3719	236	O
Corvus monedula	Budapest	U	2015	5.5		1	5.5	5.5	47.49	19.04	89.1037	12.434	236	O
Corvus monedula	Budapest	U	2018	10.841	10.2258	10	2.2	33.6096	47.49	19.04	209.051	13.1631	236	O
Corvus monedula	Cumbrae	U	2018	24	10.198	5	6	30	55.77	-4.91	200.628	7.88003	236	O
Corvus monedula	Granada	R	2009	80.8757	29.3325	20	34.4819	125	37.25	-3.6	177.946	11.2604	236	O
Corvus monedula	Granada	R	2010	178.5	7.24569	10	168	183	37.25	-3.6	162.567	11.2143	236	O
Corvus monedula	Granada	R	2018	11.4768	3.36998	18	4.9	16.7359	37.25	-3.6	380.19	10.354	236	O
Corvus monedula	Granada	U	2018	11.4568	2.04714	6	9.03549	13.9556	37.25	-3.6	380.19	10.354	236	O
Corvus monedula	Madrid	R	2015	17.9803	9.19798	4	6.97782	28.1114	40.42	-3.7	90.6677	14.5659	236	O
Corvus monedula	Madrid	R	2018	13		1	13	13	40.42	-3.7	233.461	12.6398	236	O
Corvus monedula	Madrid	U	2015	9.38136		1	9.38136	9.38136	40.42	-3.7	90.6677	14.5659	236	O
Corvus monedula	Olomouc	U	2009	8	4.24264	2	5	11	49.59	17.25	229.275	10.8559	236	O
Corvus monedula	Olomouc	U	2010	6	7.07107	2	1	11	49.59	17.25	171.444	10.0884	236	O
Corvus monedula	Olomouc	U	2015	3.625	1.99553	8	1	7	49.59	17.25	131.592	10.4704	236	O
Corvus monedula	Olomouc	U	2016	3.875	1.12599	8	3	6	49.59	17.25	167.061	10.684	236	O
Corvus monedula	Olomouc	U	2017	8.33302	2.41147	15	5	12	49.59	17.25	182.934	11.3837	236	O
Corvus monedula	Olomouc	U	2018	4.98005	3.92694	47	1	18	49.59	17.25	133.694	11.4418	236	O
Corvus monedula	Oslo	R	2009	13.5	2.12132	2	12	15	59.92	10.75	349.289	13.8579	236	O
Corvus monedula	Oslo	R	2010	7.38851	3.80683	6	4	12.1655	59.92	10.75	317.106	13.4011	236	O
Corvus monedula	Oslo	U	2009	10.3868	2.87024	10	5.65685	14	59.92	10.75	349.289	13.8579	236	O
Corvus monedula	Oslo	U	2010	4.88889	0.927961	9	3	6	59.92	10.75	317.106	13.4011	236	O
Corvus monedula	Poznan	R	2010	18.2334	0.290856	2	18.0278	18.4391	52.4	16.9	115.568	10.0865	236	O
Corvus monedula	Poznan	R	2015	1.99367	0.743137	19	0.7	3.64005	52.4	16.9	144.403	10.1638	236	O
Corvus monedula	Poznan	U	2009	3.47446	2.93391	8	0.538516	8.544	52.4	16.9	185.612	10.3298	236	O
Corvus monedula	Poznan	U	2010	3.16667	2.63944	6	1	8	52.4	16.9	115.568	10.0865	236	O
Corvus monedula	Poznan	U	2015	7.36987	9.76008	7	2.1	29.417	52.4	16.9	144.403	10.1638	236	O
Corvus monedula	Poznan	U	2018	3.28249	2.1177	25	1	8.06226	52.4	16.9	115.77	10.9847	236	O
Corvus monedula	Prague	U	2018	2.525	1.36457	12	1	5	50.08	14.42	115.77	10.9847	236	O
Corvus monedula	Rovaniemi	R	2010	60		1	60	60	66.45	25.73	272.463	14.7828	236	O
Corvus monedula	Rovaniemi	R	2015	36		1	36	36	66.45	25.73	303.757	12.5923	236	O
Corvus monedula	Rovaniemi	U	2015	8.2	4.49444	5	4	14	66.45	25.73	303.757	12.5923	236	O
Corvus monedula	Rovaniemi	U	2018	6.4	3.20416	10	3	14	66.45	25.73	230.448	15.3027	236	O
Corvus monedula	Tallinn	R	2015	7.125	7.02419	8	3	24	59.44	24.75	221.416	12.93	236	O
Corvus monedula	Tallinn	R	2016	8.36111	5.51019	27	1.5	19.5	59.44	24.75	205.57	13.9488	236	O
Corvus monedula	Tallinn	U	2015	6.9	3.47851	10	2.25	15	59.44	24.75	221.416	12.93	236	O
Corvus monedula	Tallinn	U	2016	5.025	2.72912	40	1.5	12.75	59.44	24.75	205.57	13.9488	236	O
Corvus monedula	Tartu	R	2015	11.6053	9.74477	19	3.75	41.25	58.38	26.73	138.893	18.7776	236	O
Corvus monedula	Tartu	R	2016	11.25	5.81692	40	4.5	27	58.38	26.73	169.876	18.5783	236	O
Corvus monedula	Tartu	U	2015	7.1087	5.61191	46	0.75	23.25	58.38	26.73	138.893	18.7776	236	O
Corvus monedula	Tartu	U	2016	5.82172	3.37077	122	1.5	16.5	58.38	26.73	169.876	18.5783	236	O
Corvus monedula	Toledo	R	2010	22.4444	7.05775	5	10.9202	29.1204	39.86	-4.02	183.771	12.9161	236	O
Corvus monedula	Toledo	R	2015	17.7206	12.4049	10	8.4	46.2	39.86	-4.02	102.106	14.9552	236	O
Corvus monedula	Toledo	R	2018	32.7018	6.88261	3	25.299	38.9071	39.86	-4.02	259.094	12.7882	236	O
Corvus monedula	Toledo	U	2010	16.1797	6.32701	13	4.2	24.8244	39.86	-4.02	183.771	12.9161	236	O
Corvus monedula	Toledo	U	2015	14.4791	8.5488	5	6	25.5155	39.86	-4.02	102.106	14.9552	236	O
Corvus monedula	Toledo	U	2018	10.7141	4.92748	5	6.4	18.4	39.86	-4.02	259.094	12.7882	236	O
Cuculus canorus	Badajoz	R	2007	80.0999		1	80.0999	80.0999	38.88	-6.97	130.98	15.1311	111	I
Cuculus canorus	Brønderslev	R	2006	21.03	13.2969	12	8	55.3263	57.2	9.9	153.696	15.7632	111	I
Cuculus canorus	Brønderslev	R	2008	30.0167		1	30.0167	30.0167	57.2	9.9	134.705	15.2355	111	I
Cuculus canorus	Brønderslev	R	2012	85.5862		1	85.5862	85.5862	57.2	9.9	264.074	13.6388	111	I
Cuculus canorus	Brønderslev	U	2010	33.5	2.12132	2	32	35	57.2	9.9	165.22	13.9857	111	I
Cuculus canorus	Olomouc	R	2015	35.9026		1	35.9026	35.9026	49.59	17.25	131.592	10.4704	111	I
Cuculus canorus	Poznan	R	2015	39.6901	5.65256	2	35.6931	43.6871	52.4	16.9	144.403	10.1638	111	I
Cyanopica cyanus	Granada	R	2009	63.7704	20.8887	29	16.3783	90.2718	37.25	-3.6	177.946	11.2604	72.75	O
Cyanopica cyanus	Granada	R	2010	45.0769	23.1857	17	16.4012	74.3303	37.25	-3.6	162.567	11.2143	72.75	O
Cyanopica cyanus	Granada	R	2015	17.1817		1	17.1817	17.1817	37.25	-3.6	127.457	13.7117	72.75	O
Cyanopica cyanus	Granada	R	2018	14.343	1.94081	4	12.9077	17.1817	37.25	-3.6	380.19	10.354	72.75	O
Cygnus columbianus	Brønderslev	R	2006	78		1	78	78	57.2	9.9	153.696	15.7632	6225	H
Cygnus cygnus	Brønderslev	R	2006	155		1	155	155	57.2	9.9	153.696	15.7632	9400	H
Cygnus olor	Brønderslev	R	2015	43.5	9.81495	4	35	52	57.2	9.9	274.137	12.501	11150	H
Cygnus olor	Oslo	R	2009	4.47214	0	2	4.47214	4.47214	59.92	10.75	349.289	13.8579	11150	H
Cygnus olor	Oslo	U	2009	1		1	1	1	59.92	10.75	349.289	13.8579	11150	H
Delichon urbicum	Badajoz	R	2007	6.08276		1	6.08276	6.08276	38.88	-6.97	130.98	15.1311	19.5	A
Delichon urbicum	Brønderslev	R	2012	8.33333	0.57735	3	8	9	57.2	9.9	264.074	13.6388	19.5	A
Delichon urbicum	Brønderslev	R	2013	6	0	4	6	6	57.2	9.9	194.34	14.6731	19.5	A
Delichon urbicum	Brønderslev	R	2015	24.3684	0.955134	19	23	25	57.2	9.9	274.137	12.501	19.5	A
Delichon urbicum	Granada	R	2015	8.86973	3.42381	7	5.001	15.003	37.25	-3.6	127.457	13.7117	19.5	A
Delichon urbicum	Granada	U	2009	32	10.2111	16	18	44	37.25	-3.6	177.946	11.2604	19.5	A
Delichon urbicum	Granada	U	2018	11.4909		1	11.4909	11.4909	37.25	-3.6	380.19	10.354	19.5	A
Delichon urbicum	Olomouc	R	2018	11.1667	1.7224	6	9	13	49.59	17.25	133.694	11.4418	19.5	A
Delichon urbicum	Olomouc	U	2018	13.5	4.94975	2	10	17	49.59	17.25	133.694	11.4418	19.5	A
Delichon urbicum	Paris	U	2006	6.34718	0.449778	27	6	7.81025	59.92	10.75	189.651	10.3938	19.5	A
Delichon urbicum	Poznan	R	2015	12.9522		1	12.9522	12.9522	52.4	16.9	144.403	10.1638	19.5	A
Delichon urbicum	Rovaniemi	R	2015	16		1	16	16	66.45	25.73	303.757	12.5923	19.5	A
Delichon urbicum	Toledo	R	2010	25.224		1	25.224	25.224	39.86	-4.02	183.771	12.9161	19.5	A
Delichon urbicum	Toledo	R	2015	7.42111	2.25404	3	4.9	9.24175	39.86	-4.02	102.106	14.9552	19.5	A
Delichon urbicum	Toledo	U	2010	6.06667	0.80829	3	5.6	7	39.86	-4.02	183.771	12.9161	19.5	A
Dendrocopos major	Brønderslev	R	2006	12.7717	4.45663	6	7	18.2483	57.2	9.9	153.696	15.7632	74	I
Dendrocopos major	Brønderslev	R	2007	12		1	12	12	57.2	9.9	312.222	13.781	74	I
Dendrocopos major	Brønderslev	R	2008	30.5941		1	30.5941	30.5941	57.2	9.9	134.705	15.2355	74	I
Dendrocopos major	Brønderslev	R	2010	8.544		1	8.544	8.544	57.2	9.9	165.22	13.9857	74	I
Dendrocopos major	Brønderslev	R	2012	28.0179		1	28.0179	28.0179	57.2	9.9	264.074	13.6388	74	I
Dendrocopos major	Brønderslev	R	2015	13		1	13	13	57.2	9.9	274.137	12.501	74	I
Dendrocopos major	Budapest	R	2009	32.9848		1	32.9848	32.9848	47.49	19.04	182.625	12.9626	74	I
Dendrocopos major	Budapest	R	2015	8.45345	2.61582	12	5.32541	12.53	47.49	19.04	89.1037	12.434	74	I
Dendrocopos major	Budapest	R	2018	13.832	3.85861	2	11.1036	16.5605	47.49	19.04	209.051	13.1631	74	I
Dendrocopos major	Budapest	R	2019	11.952	5.41075	5	7.12899	20.4774	47.49	19.04	149.17	14.6084	74	I
Dendrocopos major	Budapest	U	2009	7.46278	0.678469	3	7.07107	8.24621	47.49	19.04	182.625	12.9626	74	I
Dendrocopos major	Budapest	U	2010	6.7371	0.472307	2	6.40312	7.07107	47.49	19.04	213.819	12.2727	74	I
Dendrocopos major	Budapest	U	2015	8.24773	2.60346	14	4.83322	12.223	47.49	19.04	89.1037	12.434	74	I
Dendrocopos major	Budapest	U	2018	6.20404	1.19995	7	3.97775	7.43303	47.49	19.04	209.051	13.1631	74	I
Dendrocopos major	Granada	R	2009	58.1378		1	58.1378	58.1378	37.25	-3.6	177.946	11.2604	74	I
Dendrocopos major	Granada	R	2015	6.60984		1	6.60984	6.60984	37.25	-3.6	127.457	13.7117	74	I
Dendrocopos major	Madrid	R	2015	20.5219	3.02654	5	16.0153	24	40.42	-3.7	90.6677	14.5659	74	I
Dendrocopos major	Madrid	R	2018	11.0902	5.21042	6	4.60977	18.0278	40.42	-3.7	233.461	12.6398	74	I
Dendrocopos major	Madrid	U	2015	16.7956	6.41106	9	10.3832	28.1391	40.42	-3.7	90.6677	14.5659	74	I
Dendrocopos major	Madrid	U	2018	4.88262		1	4.88262	4.88262	40.42	-3.7	233.461	12.6398	74	I
Dendrocopos major	Olomouc	R	2010	18.5556	8.17475	6	11.1803	31.257	49.59	17.25	171.444	10.0884	74	I
Dendrocopos major	Olomouc	R	2015	21.3225	7.48525	3	13.8924	28.8617	49.59	17.25	131.592	10.4704	74	I
Dendrocopos major	Olomouc	R	2016	34.5293	4.1776	2	31.5753	37.4833	49.59	17.25	167.061	10.684	74	I
Dendrocopos major	Olomouc	R	2018	23.8074	7.80931	9	15.6205	37.2156	49.59	17.25	133.694	11.4418	74	I
Dendrocopos major	Olomouc	U	2009	11.0823	3.50362	3	7.2111	14.0357	49.59	17.25	229.275	10.8559	74	I
Dendrocopos major	Olomouc	U	2010	4.47214		1	4.47214	4.47214	49.59	17.25	171.444	10.0884	74	I
Dendrocopos major	Olomouc	U	2015	6.54707	1.09721	3	5.83095	7.81025	49.59	17.25	131.592	10.4704	74	I
Dendrocopos major	Olomouc	U	2017	8.11803	8.31836	2	2.23607	14	49.59	17.25	182.934	11.3837	74	I
Dendrocopos major	Olomouc	U	2018	11		1	11	11	49.59	17.25	133.694	11.4418	74	I
Dendrocopos major	Oslo	R	2009	9.84886		1	9.84886	9.84886	59.92	10.75	349.289	13.8579	74	I
Dendrocopos major	Paris	R	2008	14		1	14	14	59.92	10.75	250.519	10.9398	74	I
Dendrocopos major	Paris	R	2015	8.33333	2.51661	3	6	11	59.92	10.75	165.337	11.3321	74	I
Dendrocopos major	Paris	U	2006	8.39511	0.210571	2	8.24621	8.544	59.92	10.75	189.651	10.3938	74	I
Dendrocopos major	Paris	U	2012	16.2788		1	16.2788	16.2788	59.92	10.75	204.639	11.2677	74	I
Dendrocopos major	Paris	U	2018	7	0	2	7	7	59.92	10.75	232.515	12.0265	74	I
Dendrocopos major	Poznan	R	2015	15.1583	8.69818	11	5.74543	38.6167	52.4	16.9	144.403	10.1638	74	I
Dendrocopos major	Poznan	R	2018	23.9229	2.52718	2	22.1359	25.7099	52.4	16.9	115.77	10.9847	74	I
Dendrocopos major	Poznan	U	2015	13.3584	7.37501	3	8.45931	21.8403	52.4	16.9	144.403	10.1638	74	I
Dendrocopos major	Rovaniemi	R	2015	12.25	9.81071	4	2	25	66.45	25.73	303.757	12.5923	74	I
Dendrocopos major	Rovaniemi	R	2018	1		1	1	1	66.45	25.73	230.448	15.3027	74	I
Dendrocopos major	Rovaniemi	U	2009	12		1	12	12	66.45	25.73	175.241	13.76	74	I
Dendrocopos major	Rovaniemi	U	2015	8		1	8	8	66.45	25.73	303.757	12.5923	74	I
Dendrocopos major	Rovaniemi	U	2018	9		1	9	9	66.45	25.73	230.448	15.3027	74	I
Dendrocopos major	Tartu	R	2015	11.886	10.7678	2	4.272	19.5	58.38	26.73	138.893	18.7776	74	I
Dendrocopos major	Tartu	U	2015	9.00148	3.17989	2	6.75296	11.25	58.38	26.73	138.893	18.7776	74	I
Dendrocopos major	Toledo	U	2010	8.06226		1	8.06226	8.06226	39.86	-4.02	183.771	12.9161	74	I
Dendrocopos medius	Budapest	R	2019	16.8678		1	16.8678	16.8678	47.49	19.04	149.17	14.6084	67.5	I
Dendrocopos medius	Poznan	R	2015	21.6405	8.41598	2	15.6895	27.5915	52.4	16.9	144.403	10.1638	67.5	I
Dendrocopos medius	Poznan	R	2018	21.1896		1	21.1896	21.1896	52.4	16.9	115.77	10.9847	67.5	I
Dendrocopos medius	Poznan	U	2015	21.3984	1.51858	2	20.3246	22.4722	52.4	16.9	144.403	10.1638	67.5	I
Dendrocopos minor	Madrid	R	2015	49.7684		1	49.7684	49.7684	40.42	-3.7	90.6677	14.5659	21.5	I
Dendrocopos syriacus	Budapest	R	2009	32.7567		1	32.7567	32.7567	47.49	19.04	182.625	12.9626	77	I
Dendrocopos syriacus	Budapest	R	2010	10.2336	2.31116	5	7.61577	13.8924	47.49	19.04	213.819	12.2727	77	I
Dendrocopos syriacus	Budapest	R	2018	14.4576		1	14.4576	14.4576	47.49	19.04	209.051	13.1631	77	I
Dendrocopos syriacus	Budapest	U	2015	8.63374	2.45701	2	6.89638	10.3711	47.49	19.04	89.1037	12.434	77	I
Dendrocopos syriacus	Budapest	U	2018	4.45982		1	4.45982	4.45982	47.49	19.04	209.051	13.1631	77	I
Dendrocopos syriacus	Budapest	U	2019	9.36297	3.18097	3	7.1	13	47.49	19.04	149.17	14.6084	77	I
Dendrocopos syriacus	Olomouc	U	2018	22		1	22	22	49.59	17.25	133.694	11.4418	77	I
Dryocopus martius	Budapest	R	2015	28.4717		1	28.4717	28.4717	47.49	19.04	89.1037	12.434	291	I
Dryocopus martius	Olomouc	R	2015	49.0102		1	49.0102	49.0102	49.59	17.25	131.592	10.4704	291	I
Dryocopus martius	Oslo	R	2009	10		1	10	10	59.92	10.75	349.289	13.8579	291	I
Dryocopus martius	Paris	R	2015	15		1	15	15	59.92	10.75	165.337	11.3321	291	I
Dryocopus martius	Paris	R	2018	26.4764		1	26.4764	26.4764	59.92	10.75	232.515	12.0265	291	I
Dryocopus martius	Poznan	R	2009	50.1597		1	50.1597	50.1597	52.4	16.9	185.612	10.3298	291	I
Dryocopus martius	Poznan	R	2015	36.195	24.2375	5	10.5	71.512	52.4	16.9	144.403	10.1638	291	I
Dryocopus martius	Poznan	U	2015	11.1036		1	11.1036	11.1036	52.4	16.9	144.403	10.1638	291	I
Egretta garzetta	Paris	R	2008	24.5	4.94975	2	21	28	59.92	10.75	250.519	10.9398	532.5	F
Emberiza cia	Badajoz	R	2007	9.42612	2.35179	4	7	12.6491	38.88	-6.97	130.98	15.1311	23.45	O
Emberiza cirlus	Andujar	R	2018	21.8403		1	21.8403	21.8403	38.18	-4.1	292.41	15.3071	23.75	O
Emberiza cirlus	Badajoz	R	2007	7		1	7	7	38.88	-6.97	130.98	15.1311	23.75	O
Emberiza cirlus	Granada	U	2018	10.9627	2.46523	2	9.21954	12.7059	37.25	-3.6	380.19	10.354	23.75	O
Emberiza cirlus	Toledo	R	2010	15		1	15	15	39.86	-4.02	183.771	12.9161	23.75	O
Emberiza citrinella	Brønderslev	R	2006	9.57039	5.47194	71	1	28.0713	57.2	9.9	153.696	15.7632	26.75	O
Emberiza citrinella	Brønderslev	R	2007	9.00698	3.19277	10	5.83095	15	57.2	9.9	312.222	13.781	26.75	O
Emberiza citrinella	Brønderslev	R	2008	10.47	6.93462	10	4	22.561	57.2	9.9	134.705	15.2355	26.75	O
Emberiza citrinella	Brønderslev	R	2010	10.8404	4.61708	16	4	18.0278	57.2	9.9	165.22	13.9857	26.75	O
Emberiza citrinella	Brønderslev	R	2012	11.9012	6.04695	37	4	26.2488	57.2	9.9	264.074	13.6388	26.75	O
Emberiza citrinella	Brønderslev	R	2015	10.7273	3.22772	11	6	17	57.2	9.9	274.137	12.501	26.75	O
Emberiza citrinella	Brønderslev	R	2018	18.0718	8.31215	6	14.3178	35.0143	57.2	9.9	103.853	17.3719	26.75	O
Emberiza citrinella	Brønderslev	U	2012	5		1	5	5	57.2	9.9	264.074	13.6388	26.75	O
Emberiza citrinella	Kauhava	R	2018	7.33333	2.73252	6	5	12	63.19	23.01	195.122	16.8541	26.75	O
Emberiza citrinella	Olomouc	R	2009	16.8666	8.6202	8	5.38516	27.4591	49.59	17.25	229.275	10.8559	26.75	O
Emberiza citrinella	Olomouc	R	2010	15.1771	7.06612	29	4.24264	35.1283	49.59	17.25	171.444	10.0884	26.75	O
Emberiza citrinella	Olomouc	R	2015	19.707	8.59279	19	7.61577	41.1096	49.59	17.25	131.592	10.4704	26.75	O
Emberiza citrinella	Olomouc	R	2016	25.0196	6.51148	9	16	35	49.59	17.25	167.061	10.684	26.75	O
Emberiza citrinella	Olomouc	R	2018	19.9766	12.4381	10	6.7082	51	49.59	17.25	133.694	11.4418	26.75	O
Emberiza citrinella	Olomouc	U	2010	8		1	8	8	49.59	17.25	171.444	10.0884	26.75	O
Emberiza citrinella	Oslo	R	2009	7	0	3	7	7	59.92	10.75	349.289	13.8579	26.75	O
Emberiza citrinella	Oslo	R	2010	10	2.82843	2	8	12	59.92	10.75	317.106	13.4011	26.75	O
Emberiza citrinella	Oslo	U	2010	14		1	14	14	59.92	10.75	317.106	13.4011	26.75	O
Emberiza citrinella	Poznan	R	2009	3.08447	0.110039	2	3.00666	3.16228	52.4	16.9	185.612	10.3298	26.75	O
Emberiza citrinella	Poznan	R	2015	14.8534	6.01645	24	4.2	28	52.4	16.9	144.403	10.1638	26.75	O
Emberiza citrinella	Poznan	R	2018	22.8269	9.44183	10	9	41.1947	52.4	16.9	115.77	10.9847	26.75	O
Emberiza citrinella	Poznan	U	2015	17.2948	10.7062	6	8.4	38.5	52.4	16.9	144.403	10.1638	26.75	O
Emberiza citrinella	Prague	R	2018	4.9		1	4.9	4.9	50.08	14.42	115.77	10.9847	26.75	O
Emberiza citrinella	Rakvere	R	2015	11.25		1	11.25	11.25	59.35	26.36	247.54	13.0283	26.75	O
Emberiza citrinella	Rovaniemi	R	2009	10.4263	5.65148	3	5	16.2788	66.45	25.73	175.241	13.76	26.75	O
Emberiza citrinella	Rovaniemi	R	2015	11.2	4.73286	10	7	22	66.45	25.73	303.757	12.5923	26.75	O
Emberiza citrinella	Rovaniemi	R	2018	11.3333	7.0946	3	5	19	66.45	25.73	230.448	15.3027	26.75	O
Emberiza citrinella	Rovaniemi	U	2009	10.198		1	10.198	10.198	66.45	25.73	175.241	13.76	26.75	O
Emberiza citrinella	Rovaniemi	U	2010	5	0	2	5	5	66.45	25.73	272.463	14.7828	26.75	O
Emberiza citrinella	Rovaniemi	U	2015	17.5	10.6066	2	10	25	66.45	25.73	303.757	12.5923	26.75	O
Emberiza citrinella	Tartu	R	2015	18.654	10.0923	3	11.25	30.1496	58.38	26.73	138.893	18.7776	26.75	O
Emberiza hortulana	Poznan	R	2015	13.9556		1	13.9556	13.9556	52.4	16.9	144.403	10.1638	23.75	O
Emberiza hortulana	Tallinn	R	2015	22.2106		1	22.2106	22.2106	59.44	24.75	221.416	12.93	23.75	O
Emberiza rustica	Rovaniemi	R	2015	10.2	2.28035	5	8	14	66.45	25.73	303.757	12.5923	18.4	O
Emberiza rustica	Rovaniemi	U	2015	8		1	8	8	66.45	25.73	303.757	12.5923	18.4	O
Emberiza schoeniclus	Brønderslev	R	2006	9.46349	4.9714	65	2	28.0713	57.2	9.9	153.696	15.7632	18.8	O
Emberiza schoeniclus	Brønderslev	R	2007	11.5277	3.49637	2	9.05539	14	57.2	9.9	312.222	13.781	18.8	O
Emberiza schoeniclus	Brønderslev	R	2008	6	3.4641	3	4	10	57.2	9.9	134.705	15.2355	18.8	O
Emberiza schoeniclus	Brønderslev	R	2010	6.77104	2.45633	6	3.20156	9.05539	57.2	9.9	165.22	13.9857	18.8	O
Emberiza schoeniclus	Brønderslev	R	2012	10.9497	4.74845	8	7.07107	22.0227	57.2	9.9	264.074	13.6388	18.8	O
Emberiza schoeniclus	Brønderslev	R	2015	16.5714	6.65475	7	7	24	57.2	9.9	274.137	12.501	18.8	O
Emberiza schoeniclus	Brønderslev	R	2018	15.0158	1.56429	7	13.1529	18.1108	57.2	9.9	103.853	17.3719	18.8	O
Emberiza schoeniclus	Brønderslev	U	2010	8.73288	0.688251	2	8.24621	9.21954	57.2	9.9	165.22	13.9857	18.8	O
Emberiza schoeniclus	Olomouc	R	2009	28.0713		1	28.0713	28.0713	49.59	17.25	229.275	10.8559	18.8	O
Emberiza schoeniclus	Oslo	R	2009	8	2.14476	11	5	12	59.92	10.75	349.289	13.8579	18.8	O
Emberiza schoeniclus	Poznan	R	2010	36.5138	4.94787	2	33.0151	40.0125	52.4	16.9	115.568	10.0865	18.8	O
Emberiza schoeniclus	Poznan	R	2015	15.435	5.92622	2	11.2446	19.6255	52.4	16.9	144.403	10.1638	18.8	O
Emberiza schoeniclus	Rovaniemi	R	2015	10.5833	3.72847	12	5	15	66.45	25.73	303.757	12.5923	18.8	O
Emberiza schoeniclus	Rovaniemi	R	2018	7	1.41421	2	6	8	66.45	25.73	230.448	15.3027	18.8	O
Emberiza schoeniclus	Rovaniemi	U	2009	8		1	8	8	66.45	25.73	175.241	13.76	18.8	O
Erithacus rubecula	Badajoz	R	2007	7.04776	2.34383	3	4.47214	9.05539	38.88	-6.97	130.98	15.1311	17.55	I
Erithacus rubecula	Brønderslev	R	2006	5.83806	1.3695	3	4.47214	7.2111	57.2	9.9	153.696	15.7632	17.55	I
Erithacus rubecula	Brønderslev	R	2010	10.2326	2.80068	7	5	13.0384	57.2	9.9	165.22	13.9857	17.55	I
Erithacus rubecula	Brønderslev	R	2012	10.1221	1.78309	5	7.61577	12.6491	57.2	9.9	264.074	13.6388	17.55	I
Erithacus rubecula	Brønderslev	R	2015	19.6	9.1815	5	8	29	57.2	9.9	274.137	12.501	17.55	I
Erithacus rubecula	Brønderslev	U	2009	5.46771	2.15784	3	3	7	57.2	9.9	277.884	14.4549	17.55	I
Erithacus rubecula	Brønderslev	U	2012	3		1	3	3	57.2	9.9	264.074	13.6388	17.55	I
Erithacus rubecula	Brønderslev	U	2015	8	5.59762	4	1	13	57.2	9.9	274.137	12.501	17.55	I
Erithacus rubecula	Budapest	R	2015	4.88083		1	4.88083	4.88083	47.49	19.04	89.1037	12.434	17.55	I
Erithacus rubecula	Budapest	R	2018	5.5		1	5.5	5.5	47.49	19.04	209.051	13.1631	17.55	I
Erithacus rubecula	Budapest	R	2019	26.4		1	26.4	26.4	47.49	19.04	149.17	14.6084	17.55	I
Erithacus rubecula	Budapest	U	2009	19.105		1	19.105	19.105	47.49	19.04	182.625	12.9626	17.55	I
Erithacus rubecula	Budapest	U	2010	7		1	7	7	47.49	19.04	213.819	12.2727	17.55	I
Erithacus rubecula	Budapest	U	2015	3.57938	0.3951	2	3.3	3.85876	47.49	19.04	89.1037	12.434	17.55	I
Erithacus rubecula	Budapest	U	2018	12.8897	6.44878	5	6.37201	21.7816	47.49	19.04	209.051	13.1631	17.55	I
Erithacus rubecula	Granada	R	2015	5.51919	1.09076	8	4.31741	7.76466	37.25	-3.6	127.457	13.7117	17.55	I
Erithacus rubecula	Granada	U	2009	6.29741	6.07745	2	2	10.5948	37.25	-3.6	177.946	11.2604	17.55	I
Erithacus rubecula	Granada	U	2010	12.712	5.10941	3	7.07107	17.0294	37.25	-3.6	162.567	11.2143	17.55	I
Erithacus rubecula	Granada	U	2015	3.55636	1.73228	6	2.11896	6.60984	37.25	-3.6	127.457	13.7117	17.55	I
Erithacus rubecula	Granada	U	2018	5.88435	2.07651	11	2.97321	8.63481	37.25	-3.6	380.19	10.354	17.55	I
Erithacus rubecula	Madrid	R	2015	15.1933	10.1496	10	2.1	35.0143	40.42	-3.7	90.6677	14.5659	17.55	I
Erithacus rubecula	Madrid	R	2018	12.3032	11.6511	6	2.44131	30.0167	40.42	-3.7	233.461	12.6398	17.55	I
Erithacus rubecula	Madrid	U	2015	8.60829	3.79299	6	4.51774	13.0188	40.42	-3.7	90.6677	14.5659	17.55	I
Erithacus rubecula	Madrid	U	2018	2.8		1	2.8	2.8	40.42	-3.7	233.461	12.6398	17.55	I
Erithacus rubecula	Olomouc	R	2009	18.4591	1.546	3	17.0294	20.0998	49.59	17.25	229.275	10.8559	17.55	I
Erithacus rubecula	Olomouc	R	2010	15.9536	6.67563	7	7.28011	25.1794	49.59	17.25	171.444	10.0884	17.55	I
Erithacus rubecula	Olomouc	R	2015	13.9089	3.05195	3	11.1803	17.2047	49.59	17.25	131.592	10.4704	17.55	I
Erithacus rubecula	Olomouc	R	2018	20.7859	7.65471	4	14.8661	31.1448	49.59	17.25	133.694	11.4418	17.55	I
Erithacus rubecula	Olomouc	U	2009	5.38516		1	5.38516	5.38516	49.59	17.25	229.275	10.8559	17.55	I
Erithacus rubecula	Olomouc	U	2010	2.76179	1.59961	3	1	4.12311	49.59	17.25	171.444	10.0884	17.55	I
Erithacus rubecula	Olomouc	U	2015	3.54951	2.19134	2	2	5.09902	49.59	17.25	131.592	10.4704	17.55	I
Erithacus rubecula	Olomouc	U	2016	5.03078	4.19912	2	2.06155	8	49.59	17.25	167.061	10.684	17.55	I
Erithacus rubecula	Olomouc	U	2018	10.2073	3.03609	3	7.28011	13.3417	49.59	17.25	133.694	11.4418	17.55	I
Erithacus rubecula	Oslo	R	2009	7.5479	4.20722	7	3.16228	16.0312	59.92	10.75	349.289	13.8579	17.55	I
Erithacus rubecula	Oslo	R	2010	4.14021	2.35468	11	1	9.05539	59.92	10.75	317.106	13.4011	17.55	I
Erithacus rubecula	Oslo	U	2009	5.59089	0.695611	2	5.09902	6.08276	59.92	10.75	349.289	13.8579	17.55	I
Erithacus rubecula	Oslo	U	2010	6.37012	5.6662	6	2.23607	15	59.92	10.75	317.106	13.4011	17.55	I
Erithacus rubecula	Paris	R	2007	4.72915	1.24253	5	3	6.40312	59.92	10.75	184.072	12.3186	17.55	I
Erithacus rubecula	Paris	R	2008	5.71511	2.00115	12	2.23607	9	59.92	10.75	250.519	10.9398	17.55	I
Erithacus rubecula	Paris	R	2009	5.14609	0.630242	5	4.24264	5.83095	59.92	10.75	192.408	11.4694	17.55	I
Erithacus rubecula	Paris	R	2010	5.66491	1.69882	5	4	8	59.92	10.75	114.782	10.4154	17.55	I
Erithacus rubecula	Paris	R	2012	7.30681	3.15151	34	3.16228	15.0333	59.92	10.75	204.639	11.2677	17.55	I
Erithacus rubecula	Paris	R	2015	7.17308	4.62186	52	0	21	59.92	10.75	165.337	11.3321	17.55	I
Erithacus rubecula	Paris	R	2018	6.1589	4.49682	21	1	17.2047	59.92	10.75	232.515	12.0265	17.55	I
Erithacus rubecula	Paris	U	2006	4.49047	2.24008	44	2	12	59.92	10.75	189.651	10.3938	17.55	I
Erithacus rubecula	Paris	U	2007	3.16228		1	3.16228	3.16228	59.92	10.75	184.072	12.3186	17.55	I
Erithacus rubecula	Paris	U	2008	5.80278	3.10734	2	3.60555	8	59.92	10.75	250.519	10.9398	17.55	I
Erithacus rubecula	Paris	U	2009	7	1.41421	2	6	8	59.92	10.75	192.408	11.4694	17.55	I
Erithacus rubecula	Paris	U	2010	3.90974	1.35387	7	2	6.08276	59.92	10.75	114.782	10.4154	17.55	I
Erithacus rubecula	Paris	U	2012	7.68278	4.52457	9	2	18	59.92	10.75	204.639	11.2677	17.55	I
Erithacus rubecula	Paris	U	2015	5.88462	4.26452	26	0	17	59.92	10.75	165.337	11.3321	17.55	I
Erithacus rubecula	Paris	U	2018	5.52474	3.49919	29	2	18.1108	59.92	10.75	232.515	12.0265	17.55	I
Erithacus rubecula	Poznan	R	2015	7.31839	3.74104	11	2.1	12.7577	52.4	16.9	144.403	10.1638	17.55	I
Erithacus rubecula	Poznan	R	2018	11.1803		1	11.1803	11.1803	52.4	16.9	115.77	10.9847	17.55	I
Erithacus rubecula	Poznan	U	2009	8.0025		1	8.0025	8.0025	52.4	16.9	185.612	10.3298	17.55	I
Erithacus rubecula	Poznan	U	2015	12.2511	9.64636	5	4.31741	28	52.4	16.9	144.403	10.1638	17.55	I
Erithacus rubecula	Poznan	U	2018	5		1	5	5	52.4	16.9	115.77	10.9847	17.55	I
Erithacus rubecula	Rakvere	R	2015	15.8765		1	15.8765	15.8765	59.35	26.36	247.54	13.0283	17.55	I
Erithacus rubecula	Rovaniemi	R	2015	13.375	5.37022	8	6	22	66.45	25.73	303.757	12.5923	17.55	I
Erithacus rubecula	Rovaniemi	U	2015	6.5	1.91485	4	4	8	66.45	25.73	303.757	12.5923	17.55	I
Erithacus rubecula	Tartu	U	2015	26.2548		1	26.2548	26.2548	58.38	26.73	138.893	18.7776	17.55	I
Erithacus rubecula	Toledo	R	2010	1.72047		1	1.72047	1.72047	39.86	-4.02	183.771	12.9161	17.55	I
Erithacus rubecula	Toledo	R	2015	6.74547	4.39172	2	3.64005	9.85089	39.86	-4.02	102.106	14.9552	17.55	I
Erithacus rubecula	Toledo	U	2015	8.21606	0.729822	2	7.7	8.73212	39.86	-4.02	102.106	14.9552	17.55	I
Falco tinnunculus	Badajoz	R	2007	60.0333	0	2	60.0333	60.0333	38.88	-6.97	130.98	15.1311	234	P
Falco tinnunculus	Brønderslev	R	2006	18.0226	13.5564	3	8.48528	33.541	57.2	9.9	153.696	15.7632	234	P
Falco tinnunculus	Brønderslev	R	2008	34.0213	18.4149	2	21	47.0425	57.2	9.9	134.705	15.2355	234	P
Falco tinnunculus	Brønderslev	R	2010	48.0104		1	48.0104	48.0104	57.2	9.9	165.22	13.9857	234	P
Falco tinnunculus	Budapest	R	2009	25		1	25	25	47.49	19.04	182.625	12.9626	234	P
Falco tinnunculus	Budapest	R	2015	41.4987	35.1849	4	12.53	91.6498	47.49	19.04	89.1037	12.434	234	P
Falco tinnunculus	Granada	R	2009	111.599	27.0385	3	88.6848	141.421	37.25	-3.6	177.946	11.2604	234	P
Falco tinnunculus	Granada	R	2010	121.339	42.9986	2	90.934	151.743	37.25	-3.6	162.567	11.2143	234	P
Falco tinnunculus	Granada	R	2015	12.412	1.27842	15	9.58175	13.8885	37.25	-3.6	127.457	13.7117	234	P
Falco tinnunculus	Granada	R	2018	15.2718	2.73575	12	9.76524	19.2419	37.25	-3.6	380.19	10.354	234	P
Falco tinnunculus	Granada	U	2015	11.834	1.03132	3	10.9202	12.9522	37.25	-3.6	127.457	13.7117	234	P
Falco tinnunculus	Granada	U	2018	16.1636	4.07641	5	12.311	22.9393	37.25	-3.6	380.19	10.354	234	P
Falco tinnunculus	Madrid	R	2015	52.9831		1	52.9831	52.9831	40.42	-3.7	90.6677	14.5659	234	P
Falco tinnunculus	Madrid	U	2015	31.6267		1	31.6267	31.6267	40.42	-3.7	90.6677	14.5659	234	P
Falco tinnunculus	Olomouc	R	2009	45.2273	14.2821	2	35.1283	55.3263	49.59	17.25	229.275	10.8559	234	P
Falco tinnunculus	Olomouc	R	2010	61.2944		1	61.2944	61.2944	49.59	17.25	171.444	10.0884	234	P
Falco tinnunculus	Olomouc	R	2015	31.0161		1	31.0161	31.0161	49.59	17.25	131.592	10.4704	234	P
Falco tinnunculus	Olomouc	R	2018	40.2282	6.35422	2	35.7351	44.7214	49.59	17.25	133.694	11.4418	234	P
Falco tinnunculus	Poznan	R	2015	19.8806		1	19.8806	19.8806	52.4	16.9	144.403	10.1638	234	P
Falco tinnunculus	Poznan	R	2018	117.695	3.3134	2	115.352	120.037	52.4	16.9	115.77	10.9847	234	P
Falco tinnunculus	Poznan	U	2018	40.3113		1	40.3113	40.3113	52.4	16.9	115.77	10.9847	234	P
Ficedula albicollis	Budapest	U	2015	7.77114	1.06005	2	7.02157	8.52071	47.49	19.04	89.1037	12.434	13.95	A
Ficedula hypoleuca	Brønderslev	R	2008	5.38516		1	5.38516	5.38516	57.2	9.9	134.705	15.2355	13.2	A
Ficedula hypoleuca	Brønderslev	R	2015	5		1	5	5	57.2	9.9	274.137	12.501	13.2	A
Ficedula hypoleuca	Budapest	R	2010	6.7082		1	6.7082	6.7082	47.49	19.04	213.819	12.2727	13.2	A
Ficedula hypoleuca	Oslo	R	2010	7.07107		1	7.07107	7.07107	59.92	10.75	317.106	13.4011	13.2	A
Ficedula hypoleuca	Paris	U	2006	5.38516		1	5.38516	5.38516	59.92	10.75	189.651	10.3938	13.2	A
Ficedula hypoleuca	Poznan	R	2015	21.7975	3.22915	3	18.3096	24.683	52.4	16.9	144.403	10.1638	13.2	A
Ficedula hypoleuca	Poznan	R	2018	14.8661		1	14.8661	14.8661	52.4	16.9	115.77	10.9847	13.2	A
Ficedula hypoleuca	Poznan	U	2018	3.5	4.94975	2	0	7	52.4	16.9	115.77	10.9847	13.2	A
Ficedula hypoleuca	Rovaniemi	R	2009	6.59334	2.16881	4	4	9.21954	66.45	25.73	175.241	13.76	13.2	A
Ficedula hypoleuca	Rovaniemi	R	2015	9.69231	3.85972	13	5	19	66.45	25.73	303.757	12.5923	13.2	A
Ficedula hypoleuca	Rovaniemi	R	2018	10.5	6.36396	2	6	15	66.45	25.73	230.448	15.3027	13.2	A
Ficedula hypoleuca	Rovaniemi	U	2010	7.74874	0.660008	3	7	8.24621	66.45	25.73	272.463	14.7828	13.2	A
Ficedula hypoleuca	Rovaniemi	U	2015	6.07692	1.93484	13	3	9	66.45	25.73	303.757	12.5923	13.2	A
Ficedula hypoleuca	Rovaniemi	U	2018	8.25	2.5	4	7	12	66.45	25.73	230.448	15.3027	13.2	A
Ficedula hypoleuca	Tartu	R	2015	18.6629	4.1903	6	10.6888	21.8418	58.38	26.73	138.893	18.7776	13.2	A
Ficedula hypoleuca	Tartu	U	2015	7.12687	6.89694	2	2.25	12.0037	58.38	26.73	138.893	18.7776	13.2	A
Ficedula hypoleuca	Toledo	R	2015	9.07989	1.43915	2	8.06226	10.0975	39.86	-4.02	102.106	14.9552	13.2	A
Fringilla coelebs	Brønderslev	R	2006	7.48884	3.10438	37	3	16.1245	57.2	9.9	153.696	15.7632	22.15	O
Fringilla coelebs	Brønderslev	R	2007	9.22894	4.96297	7	5.38516	18	57.2	9.9	312.222	13.781	22.15	O
Fringilla coelebs	Brønderslev	R	2008	8.87664	2.95966	14	5	13.8924	57.2	9.9	134.705	15.2355	22.15	O
Fringilla coelebs	Brønderslev	R	2010	11.131	5.36313	45	2	29	57.2	9.9	165.22	13.9857	22.15	O
Fringilla coelebs	Brønderslev	R	2012	11.6722	5.91048	34	4	29.8329	57.2	9.9	264.074	13.6388	22.15	O
Fringilla coelebs	Brønderslev	R	2013	4		1	4	4	57.2	9.9	194.34	14.6731	22.15	O
Fringilla coelebs	Brønderslev	R	2015	6.23077	5.9743	13	0	19	57.2	9.9	274.137	12.501	22.15	O
Fringilla coelebs	Brønderslev	R	2018	10.3185	8.50248	3	5	20.1246	57.2	9.9	103.853	17.3719	22.15	O
Fringilla coelebs	Brønderslev	U	2006	4.71503	1.14317	8	2.23607	6	57.2	9.9	153.696	15.7632	22.15	O
Fringilla coelebs	Brønderslev	U	2009	5.68318	1.46687	7	4	8	57.2	9.9	277.884	14.4549	22.15	O
Fringilla coelebs	Brønderslev	U	2010	7.73985	3.26223	3	4	10	57.2	9.9	165.22	13.9857	22.15	O
Fringilla coelebs	Brønderslev	U	2012	6.5	2.12132	2	5	8	57.2	9.9	264.074	13.6388	22.15	O
Fringilla coelebs	Brønderslev	U	2015	4.83333	6.14546	6	0	13	57.2	9.9	274.137	12.501	22.15	O
Fringilla coelebs	Brønderslev	U	2018	7		1	7	7	57.2	9.9	103.853	17.3719	22.15	O
Fringilla coelebs	Budapest	R	2015	18.431		1	18.431	18.431	47.49	19.04	89.1037	12.434	22.15	O
Fringilla coelebs	Budapest	U	2009	7.39101	5.14756	4	3	14.3178	47.49	19.04	182.625	12.9626	22.15	O
Fringilla coelebs	Budapest	U	2010	7.13948	4.32425	7	2.23607	16.1245	47.49	19.04	213.819	12.2727	22.15	O
Fringilla coelebs	Budapest	U	2018	9.18252	3.56691	2	6.66033	11.7047	47.49	19.04	209.051	13.1631	22.15	O
Fringilla coelebs	Granada	R	2009	31.0079	12.2813	8	7.61577	43.1045	37.25	-3.6	177.946	11.2604	22.15	O
Fringilla coelebs	Granada	R	2010	38.0564	15.4575	16	5	62	37.25	-3.6	162.567	11.2143	22.15	O
Fringilla coelebs	Granada	R	2015	9.54313	14.235	21	2.32594	55.0469	37.25	-3.6	127.457	13.7117	22.15	O
Fringilla coelebs	Granada	R	2018	6.80177	1.20355	19	4.88262	8.7	37.25	-3.6	380.19	10.354	22.15	O
Fringilla coelebs	Granada	U	2015	4.22088	0.891438	10	2.32594	5.1614	37.25	-3.6	127.457	13.7117	22.15	O
Fringilla coelebs	Granada	U	2018	6.81093	1.41668	34	3.44093	9.30376	37.25	-3.6	380.19	10.354	22.15	O
Fringilla coelebs	Kauhava	R	2018	4.5	0.707107	2	4	5	63.19	23.01	195.122	16.8541	22.15	O
Fringilla coelebs	Madrid	R	2015	10.3315	4.33546	20	2.84429	21.0021	40.42	-3.7	90.6677	14.5659	22.15	O
Fringilla coelebs	Madrid	R	2018	9.01516	3.97044	18	2.1	17.8885	40.42	-3.7	233.461	12.6398	22.15	O
Fringilla coelebs	Madrid	U	2015	11.4133	4.09505	15	5.6	18.6344	40.42	-3.7	90.6677	14.5659	22.15	O
Fringilla coelebs	Olomouc	R	2009	12.7321	6.69223	2	8	17.4642	49.59	17.25	229.275	10.8559	22.15	O
Fringilla coelebs	Olomouc	R	2010	13.9241	3.54175	6	11.1803	20.2237	49.59	17.25	171.444	10.0884	22.15	O
Fringilla coelebs	Olomouc	R	2015	17.3082	10.1793	24	4	37	49.59	17.25	131.592	10.4704	22.15	O
Fringilla coelebs	Olomouc	R	2016	29.63	19.0558	2	16.1555	43.1045	49.59	17.25	167.061	10.684	22.15	O
Fringilla coelebs	Olomouc	R	2018	21.2478	11.286	4	5.83095	31	49.59	17.25	133.694	11.4418	22.15	O
Fringilla coelebs	Olomouc	U	2009	4.62153	5.00016	25	0	25	49.59	17.25	229.275	10.8559	22.15	O
Fringilla coelebs	Olomouc	U	2010	4.26385	3.42921	4	1	9.05539	49.59	17.25	171.444	10.0884	22.15	O
Fringilla coelebs	Olomouc	U	2015	6.17082	5.36666	10	2	18	49.59	17.25	131.592	10.4704	22.15	O
Fringilla coelebs	Olomouc	U	2016	5.02705	2.16207	6	3	7	49.59	17.25	167.061	10.684	22.15	O
Fringilla coelebs	Olomouc	U	2017	3.21699	0.54951	2	2.82843	3.60555	49.59	17.25	182.934	11.3837	22.15	O
Fringilla coelebs	Olomouc	U	2018	5.86897	4.18104	7	2	14	49.59	17.25	133.694	11.4418	22.15	O
Fringilla coelebs	Oslo	R	2009	14.8666	2.57775	4	11	16.1555	59.92	10.75	349.289	13.8579	22.15	O
Fringilla coelebs	Oslo	R	2010	6.17667	2.35475	27	3	13	59.92	10.75	317.106	13.4011	22.15	O
Fringilla coelebs	Oslo	U	2009	4.75	0.856349	16	4	6	59.92	10.75	349.289	13.8579	22.15	O
Fringilla coelebs	Oslo	U	2010	3.4	1.51658	5	2	5	59.92	10.75	317.106	13.4011	22.15	O
Fringilla coelebs	Paris	R	2007	5.23402	1.12086	5	4	7.07107	59.92	10.75	184.072	12.3186	22.15	O
Fringilla coelebs	Paris	R	2008	8.11693	3.66043	12	4	19	59.92	10.75	250.519	10.9398	22.15	O
Fringilla coelebs	Paris	R	2009	5		1	5	5	59.92	10.75	192.408	11.4694	22.15	O
Fringilla coelebs	Paris	R	2010	10		1	10	10	59.92	10.75	114.782	10.4154	22.15	O
Fringilla coelebs	Paris	R	2012	7.18191	2.03884	7	4	10	59.92	10.75	204.639	11.2677	22.15	O
Fringilla coelebs	Paris	R	2015	9.83333	5.98282	18	4	22	59.92	10.75	165.337	11.3321	22.15	O
Fringilla coelebs	Paris	R	2018	10.6295	6.2865	3	7	17.8885	59.92	10.75	232.515	12.0265	22.15	O
Fringilla coelebs	Paris	U	2006	5.97829	1.40951	22	4.12311	10	59.92	10.75	189.651	10.3938	22.15	O
Fringilla coelebs	Paris	U	2008	5.5	0.707107	2	5	6	59.92	10.75	250.519	10.9398	22.15	O
Fringilla coelebs	Paris	U	2012	11.3137		1	11.3137	11.3137	59.92	10.75	204.639	11.2677	22.15	O
Fringilla coelebs	Paris	U	2015	7.5	4.98179	12	3	17	59.92	10.75	165.337	11.3321	22.15	O
Fringilla coelebs	Paris	U	2018	7.86463	1.26503	19	5.38516	10.0499	59.92	10.75	232.515	12.0265	22.15	O
Fringilla coelebs	Poznan	R	2009	10.4403		1	10.4403	10.4403	52.4	16.9	185.612	10.3298	22.15	O
Fringilla coelebs	Poznan	R	2010	7.07107		1	7.07107	7.07107	52.4	16.9	115.568	10.0865	22.15	O
Fringilla coelebs	Poznan	R	2015	12.2662	7.63169	22	1.4	31.5	52.4	16.9	144.403	10.1638	22.15	O
Fringilla coelebs	Poznan	R	2018	10.8485	3.25901	2	8.544	13.1529	52.4	16.9	115.77	10.9847	22.15	O
Fringilla coelebs	Poznan	U	2009	5.38516		1	5.38516	5.38516	52.4	16.9	185.612	10.3298	22.15	O
Fringilla coelebs	Poznan	U	2010	4.81155	3.8469	4	1	8.24621	52.4	16.9	115.568	10.0865	22.15	O
Fringilla coelebs	Poznan	U	2015	13.6982	5.45557	5	9.77548	23.1	52.4	16.9	144.403	10.1638	22.15	O
Fringilla coelebs	Poznan	U	2018	6.36634	3.86829	6	2	12	52.4	16.9	115.77	10.9847	22.15	O
Fringilla coelebs	Prague	U	2018	1.76667	1.50444	3	0.8	3.5	50.08	14.42	115.77	10.9847	22.15	O
Fringilla coelebs	Rakvere	R	2015	15.75	9.4497	9	3.75	30.75	59.35	26.36	247.54	13.0283	22.15	O
Fringilla coelebs	Rakvere	U	2015	5.5	1.56125	3	3.75	6.75	59.35	26.36	247.54	13.0283	22.15	O
Fringilla coelebs	Rovaniemi	R	2009	8.5	2.12132	2	7	10	66.45	25.73	175.241	13.76	22.15	O
Fringilla coelebs	Rovaniemi	R	2015	12.0833	5.10718	12	5	20	66.45	25.73	303.757	12.5923	22.15	O
Fringilla coelebs	Rovaniemi	R	2018	16.4667	7.13008	15	8	33	66.45	25.73	230.448	15.3027	22.15	O
Fringilla coelebs	Rovaniemi	U	2009	4.4	2.60768	5	1	8	66.45	25.73	175.241	13.76	22.15	O
Fringilla coelebs	Rovaniemi	U	2010	7.75	3.86417	12	2	16	66.45	25.73	272.463	14.7828	22.15	O
Fringilla coelebs	Rovaniemi	U	2015	6.25806	4.07405	31	2	21	66.45	25.73	303.757	12.5923	22.15	O
Fringilla coelebs	Rovaniemi	U	2018	12.1944	5.84475	36	4	28	66.45	25.73	230.448	15.3027	22.15	O
Fringilla coelebs	Tallinn	R	2015	9.26114	5.47238	7	3	19.5256	59.44	24.75	221.416	12.93	22.15	O
Fringilla coelebs	Tallinn	R	2016	6.5	3.03109	3	3	8.25	59.44	24.75	205.57	13.9488	22.15	O
Fringilla coelebs	Tallinn	U	2015	6.25	3.63693	12	2.25	14.25	59.44	24.75	221.416	12.93	22.15	O
Fringilla coelebs	Tallinn	U	2016	3.75		1	3.75	3.75	59.44	24.75	205.57	13.9488	22.15	O
Fringilla coelebs	Tartu	R	2015	8.33928	5.68164	23	2.25	21.0535	58.38	26.73	138.893	18.7776	22.15	O
Fringilla coelebs	Tartu	R	2016	8.875	5.91344	6	4.5	20.25	58.38	26.73	169.876	18.5783	22.15	O
Fringilla coelebs	Tartu	U	2015	5.88158	3.72712	19	1.5	15.75	58.38	26.73	138.893	18.7776	22.15	O
Fringilla coelebs	Tartu	U	2016	6.75	5.14174	7	3.75	18	58.38	26.73	169.876	18.5783	22.15	O
Fringilla coelebs	Toledo	R	2010	25.773		1	25.773	25.773	39.86	-4.02	183.771	12.9161	22.15	O
Fringilla coelebs	Toledo	R	2015	20.0649	11.0672	5	9.89949	38.9647	39.86	-4.02	102.106	14.9552	22.15	O
Fringilla coelebs	Toledo	R	2018	15.602	6.38418	9	9.66644	30.0666	39.86	-4.02	259.094	12.7882	22.15	O
Fringilla coelebs	Toledo	U	2015	7		1	7	7	39.86	-4.02	102.106	14.9552	22.15	O
Fringilla montifringilla	Olomouc	R	2016	10.1022	0.944941	2	9.43398	10.7703	49.59	17.25	167.061	10.684	22.9	O
Fringilla montifringilla	Rovaniemi	R	2015	10	2.82843	2	8	12	66.45	25.73	303.757	12.5923	22.9	O
Fringilla montifringilla	Rovaniemi	R	2018	14.6667	2.08167	3	13	17	66.45	25.73	230.448	15.3027	22.9	O
Fringilla montifringilla	Rovaniemi	U	2015	4		1	4	4	66.45	25.73	303.757	12.5923	22.9	O
Fringilla montifringilla	Rovaniemi	U	2018	14.25	5.18813	4	8	19	66.45	25.73	230.448	15.3027	22.9	O
Fulica atra	Brønderslev	R	2006	16.9231	4.51777	13	9	25	57.2	9.9	153.696	15.7632	732.5	H
Fulica atra	Brønderslev	R	2009	39	0	2	39	39	57.2	9.9	277.884	14.4549	732.5	H
Fulica atra	Brønderslev	R	2012	26	1.73205	3	25	28	57.2	9.9	264.074	13.6388	732.5	H
Fulica atra	Brønderslev	U	2015	8		1	8	8	57.2	9.9	274.137	12.501	732.5	H
Fulica atra	Brønderslev	U	2018	6	4.24264	2	3	9	57.2	9.9	103.853	17.3719	732.5	H
Fulica atra	Paris	U	2018	6	3.60555	3	2	9	59.92	10.75	232.515	12.0265	732.5	H
Fulica atra	Toledo	R	2018	45.6		1	45.6	45.6	39.86	-4.02	259.094	12.7882	732.5	H
Galerida cristata	Alcudia	R	2018	21.0564	8.59125	10	7	38	37.26	-3.1	335.579	9.83056	46	O
Galerida cristata	Badajoz	R	2007	12.506	6.71406	19	5.09902	25	38.88	-6.97	130.98	15.1311	46	O
Galerida cristata	Budapest	R	2015	9.84498	5.41668	8	4.4	18.2599	47.49	19.04	89.1037	12.434	46	O
Galerida cristata	Budapest	R	2018	26.7667	16.3187	3	8.25	39.05	47.49	19.04	209.051	13.1631	46	O
Galerida cristata	Budapest	R	2019	5.68066	1.99932	8	2.41661	9.40332	47.49	19.04	149.17	14.6084	46	O
Galerida cristata	Granada	R	2009	82.1038	32.4431	20	15	127.004	37.25	-3.6	177.946	11.2604	46	O
Galerida cristata	Granada	R	2010	61.256	29.7828	16	19.0263	113	37.25	-3.6	162.567	11.2143	46	O
Galerida cristata	Granada	R	2015	10.5	6.52082	19	4.9	36.4	37.25	-3.6	127.457	13.7117	46	O
Galerida cristata	Granada	R	2018	7.36003	3.37803	10	2.1	13.8062	37.25	-3.6	380.19	10.354	46	O
Galerida cristata	Madrid	R	2015	14.5313	9.01628	5	7	28	40.42	-3.7	90.6677	14.5659	46	O
Galerida cristata	Madrid	R	2018	23.4637	13.1492	8	11.2	54.0093	40.42	-3.7	233.461	12.6398	46	O
Galerida cristata	Poznan	R	2015	18.234	15.8872	2	7	29.4679	52.4	16.9	144.403	10.1638	46	O
Galerida cristata	Poznan	U	2010	2		1	2	2	52.4	16.9	115.568	10.0865	46	O
Galerida cristata	Poznan	U	2015	16.8	8.51587	3	7	22.4	52.4	16.9	144.403	10.1638	46	O
Galerida cristata	Toledo	R	2010	7.39935	6.8544	4	2.8	17.5	39.86	-4.02	183.771	12.9161	46	O
Galerida cristata	Toledo	R	2015	14.4228	5.0006	10	8.4	24.5204	39.86	-4.02	102.106	14.9552	46	O
Galerida cristata	Toledo	R	2018	20.4994	7.66628	9	11.2	34.4	39.86	-4.02	259.094	12.7882	46	O
Galerida cristata	Toledo	U	2010	12.0383	5.3623	12	4.45982	21	39.86	-4.02	183.771	12.9161	46	O
Galerida cristata	Toledo	U	2015	4.9		1	4.9	4.9	39.86	-4.02	102.106	14.9552	46	O
Galerida cristata	Toledo	U	2018	11.2001	6.83936	7	6	24.0008	39.86	-4.02	259.094	12.7882	46	O
Galerida theklae	Alcudia	R	2018	34.025	8.52061	2	28	40.05	37.26	-3.1	335.579	9.83056	36	O
Galerida theklae	Badajoz	R	2007	7.65414	3.58546	11	5	18	38.88	-6.97	130.98	15.1311	36	O
Galerida theklae	Toledo	R	2015	5.8		1	5.8	5.8	39.86	-4.02	102.106	14.9552	36	O
Gallinago gallinago	Brønderslev	R	2006	26.6	28.1833	5	1	58	57.2	9.9	153.696	15.7632	120	I
Gallinago gallinago	Brønderslev	R	2008	22		1	22	22	57.2	9.9	134.705	15.2355	120	I
Gallinago gallinago	Brønderslev	R	2018	25.0096	8.50646	4	13.0384	32	57.2	9.9	103.853	17.3719	120	I
Gallinago gallinago	Rovaniemi	R	2009	54.1479		1	54.1479	54.1479	66.45	25.73	175.241	13.76	120	I
Gallinula chloropus	Badajoz	R	2007	15.7	4.62	10	12	25	38.88	-6.97	130.98	15.1311	348.5	H
Gallinula chloropus	Brønderslev	R	2006	20		1	20	20	57.2	9.9	153.696	15.7632	348.5	H
Gallinula chloropus	Brønderslev	R	2015	26.5	2.12132	2	25	28	57.2	9.9	274.137	12.501	348.5	H
Gallinula chloropus	Brønderslev	U	2006	7		1	7	7	57.2	9.9	153.696	15.7632	348.5	H
Gallinula chloropus	Brønderslev	U	2009	6		1	6	6	57.2	9.9	277.884	14.4549	348.5	H
Gallinula chloropus	Brønderslev	U	2012	6		1	6	6	57.2	9.9	264.074	13.6388	348.5	H
Gallinula chloropus	Brønderslev	U	2015	10	4.58258	3	6	15	57.2	9.9	274.137	12.501	348.5	H
Gallinula chloropus	Brønderslev	U	2018	8		1	8	8	57.2	9.9	103.853	17.3719	348.5	H
Gallinula chloropus	Oslo	R	2009	8		1	8	8	59.92	10.75	349.289	13.8579	348.5	H
Gallinula chloropus	Oslo	U	2009	14		1	14	14	59.92	10.75	349.289	13.8579	348.5	H
Gallinula chloropus	Paris	R	2007	8		1	8	8	59.92	10.75	184.072	12.3186	348.5	H
Gallinula chloropus	Paris	R	2008	10.6	4.82701	5	5	16	59.92	10.75	250.519	10.9398	348.5	H
Gallinula chloropus	Paris	R	2009	14.8333	6.08002	6	5	22	59.92	10.75	192.408	11.4694	348.5	H
Gallinula chloropus	Paris	R	2010	4.5	0.707107	2	4	5	59.92	10.75	114.782	10.4154	348.5	H
Gallinula chloropus	Paris	R	2012	16.3333	7.37111	3	8	22	59.92	10.75	204.639	11.2677	348.5	H
Gallinula chloropus	Paris	R	2015	19.0714	11.0137	14	4	45	59.92	10.75	165.337	11.3321	348.5	H
Gallinula chloropus	Paris	R	2018	13.6667	6.02771	3	8	20	59.92	10.75	232.515	12.0265	348.5	H
Gallinula chloropus	Paris	U	2006	6.55	2.39462	20	3	12	59.92	10.75	189.651	10.3938	348.5	H
Gallinula chloropus	Paris	U	2007	5		1	5	5	59.92	10.75	184.072	12.3186	348.5	H
Gallinula chloropus	Paris	U	2010	4.04927	3.15025	6	2	10.2956	59.92	10.75	114.782	10.4154	348.5	H
Gallinula chloropus	Paris	U	2012	5.86207	1.72635	29	3	12	59.92	10.75	204.639	11.2677	348.5	H
Gallinula chloropus	Paris	U	2015	8.65	4.47537	20	2	22	59.92	10.75	165.337	11.3321	348.5	H
Gallinula chloropus	Paris	U	2018	6.09091	3.00649	22	2	13	59.92	10.75	232.515	12.0265	348.5	H
Gallinula chloropus	Poznan	R	2015	25.2	3.70405	3	21	28	52.4	16.9	144.403	10.1638	348.5	H
Gallinula chloropus	Poznan	U	2015	14		1	14	14	52.4	16.9	144.403	10.1638	348.5	H
Gallinula chloropus	Toledo	R	2015	14.7		1	14.7	14.7	39.86	-4.02	102.106	14.9552	348.5	H
Gallinula chloropus	Toledo	U	2015	17.5	3.9598	2	14.7	20.3	39.86	-4.02	102.106	14.9552	348.5	H
Garrulus glandarius	Brønderslev	R	2006	16.6797	3.37388	4	12.8062	20.6155	57.2	9.9	153.696	15.7632	164.4	O
Garrulus glandarius	Brønderslev	R	2007	12.6491		1	12.6491	12.6491	57.2	9.9	312.222	13.781	164.4	O
Garrulus glandarius	Brønderslev	R	2008	33.0606		1	33.0606	33.0606	57.2	9.9	134.705	15.2355	164.4	O
Garrulus glandarius	Brønderslev	R	2010	22.2744	9.87992	10	6.32456	35.0571	57.2	9.9	165.22	13.9857	164.4	O
Garrulus glandarius	Brønderslev	R	2012	30.0666		1	30.0666	30.0666	57.2	9.9	264.074	13.6388	164.4	O
Garrulus glandarius	Brønderslev	R	2013	27.1452	1.79176	3	25.0799	28.2843	57.2	9.9	194.34	14.6731	164.4	O
Garrulus glandarius	Brønderslev	R	2015	28		1	28	28	57.2	9.9	274.137	12.501	164.4	O
Garrulus glandarius	Budapest	R	2009	25.318		1	25.318	25.318	47.49	19.04	182.625	12.9626	164.4	O
Garrulus glandarius	Budapest	R	2010	30.4138		1	30.4138	30.4138	47.49	19.04	213.819	12.2727	164.4	O
Garrulus glandarius	Budapest	R	2015	14.6629	7.43319	7	7.25276	28.1469	47.49	19.04	89.1037	12.434	164.4	O
Garrulus glandarius	Budapest	R	2018	28.8959	30.6942	2	7.19184	50.6	47.49	19.04	209.051	13.1631	164.4	O
Garrulus glandarius	Budapest	U	2010	7.54032	4.02386	4	4	13	47.49	19.04	213.819	12.2727	164.4	O
Garrulus glandarius	Budapest	U	2015	8.13188	2.92252	8	4.4	12.621	47.49	19.04	89.1037	12.434	164.4	O
Garrulus glandarius	Budapest	U	2018	11.7787	5.80855	4	8.07527	20.3394	47.49	19.04	209.051	13.1631	164.4	O
Garrulus glandarius	Budapest	U	2019	9.1236		1	9.1236	9.1236	47.49	19.04	149.17	14.6084	164.4	O
Garrulus glandarius	Olomouc	R	2009	48.7542	29.2239	3	17.2627	75	49.59	17.25	229.275	10.8559	164.4	O
Garrulus glandarius	Olomouc	R	2010	35.0398	21.0613	7	20.0998	80.0999	49.59	17.25	171.444	10.0884	164.4	O
Garrulus glandarius	Olomouc	R	2015	40.7217	12.0292	7	22.4722	61.131	49.59	17.25	131.592	10.4704	164.4	O
Garrulus glandarius	Olomouc	R	2016	42.8964	2.27895	4	40.6079	45.5412	49.59	17.25	167.061	10.684	164.4	O
Garrulus glandarius	Olomouc	R	2018	51.9364	14.3321	3	35.6931	62.8013	49.59	17.25	133.694	11.4418	164.4	O
Garrulus glandarius	Olomouc	U	2009	8.27643	10.4284	3	1	20.2237	49.59	17.25	229.275	10.8559	164.4	O
Garrulus glandarius	Olomouc	U	2010	5.22119	2.91175	2	3.16228	7.28011	49.59	17.25	171.444	10.0884	164.4	O
Garrulus glandarius	Olomouc	U	2016	5.09902		1	5.09902	5.09902	49.59	17.25	167.061	10.684	164.4	O
Garrulus glandarius	Olomouc	U	2017	8.92317	4.55777	7	4.24264	17	49.59	17.25	182.934	11.3837	164.4	O
Garrulus glandarius	Olomouc	U	2018	6.55489	2.71624	4	3	9.21954	49.59	17.25	133.694	11.4418	164.4	O
Garrulus glandarius	Paris	R	2007	20.2237		1	20.2237	20.2237	59.92	10.75	184.072	12.3186	164.4	O
Garrulus glandarius	Paris	R	2008	6.40312		1	6.40312	6.40312	59.92	10.75	250.519	10.9398	164.4	O
Garrulus glandarius	Paris	R	2009	12.5317	6.10537	4	5.09902	18.0278	59.92	10.75	192.408	11.4694	164.4	O
Garrulus glandarius	Paris	R	2010	11.3137		1	11.3137	11.3137	59.92	10.75	114.782	10.4154	164.4	O
Garrulus glandarius	Paris	R	2012	30.43	10.7712	4	17.72	44	59.92	10.75	204.639	11.2677	164.4	O
Garrulus glandarius	Paris	R	2015	21.9091	13.6781	11	8	48	59.92	10.75	165.337	11.3321	164.4	O
Garrulus glandarius	Paris	R	2018	20.5227	13.403	2	11.0454	30	59.92	10.75	232.515	12.0265	164.4	O
Garrulus glandarius	Paris	U	2006	8.19816	2.91787	9	5.38516	15	59.92	10.75	189.651	10.3938	164.4	O
Garrulus glandarius	Paris	U	2009	7.80754	1.04152	2	7.07107	8.544	59.92	10.75	192.408	11.4694	164.4	O
Garrulus glandarius	Paris	U	2010	4.90152	1.20938	3	3.60555	6	59.92	10.75	114.782	10.4154	164.4	O
Garrulus glandarius	Paris	U	2012	10.5499	2.63308	4	6.7082	12.6491	59.92	10.75	204.639	11.2677	164.4	O
Garrulus glandarius	Paris	U	2015	13.1667	10.852	6	4	28	59.92	10.75	165.337	11.3321	164.4	O
Garrulus glandarius	Paris	U	2018	15.7048	8.65736	5	6.7082	25	59.92	10.75	232.515	12.0265	164.4	O
Garrulus glandarius	Poznan	R	2015	23.1444	12.9046	15	4.2	42	52.4	16.9	144.403	10.1638	164.4	O
Garrulus glandarius	Poznan	R	2018	24.2358	9.18441	6	13.0384	35.3553	52.4	16.9	115.77	10.9847	164.4	O
Garrulus glandarius	Poznan	U	2009	4.47214		1	4.47214	4.47214	52.4	16.9	185.612	10.3298	164.4	O
Garrulus glandarius	Poznan	U	2010	7.67549	4.19885	3	2.82843	10.198	52.4	16.9	115.568	10.0865	164.4	O
Garrulus glandarius	Poznan	U	2015	11.9166	9.77526	8	2.32594	26.8991	52.4	16.9	144.403	10.1638	164.4	O
Garrulus glandarius	Poznan	U	2018	5.82843	0.242641	2	5.65685	6	52.4	16.9	115.77	10.9847	164.4	O
Garrulus glandarius	Prague	U	2018	3.975	1.42102	8	1.5	6.5	50.08	14.42	115.77	10.9847	164.4	O
Gavia arctica	Brønderslev	R	2010	125		1	125	125	57.2	9.9	165.22	13.9857	2804.5	F
Gavia stellata	Brønderslev	R	2010	110	10	3	100	120	57.2	9.9	165.22	13.9857	1603	F
Grus grus	Brønderslev	R	2008	108	0	2	108	108	57.2	9.9	134.705	15.2355	6055	O
Grus grus	Brønderslev	R	2018	120	0	11	120	120	57.2	9.9	103.853	17.3719	6055	O
Grus grus	Poznan	R	2009	100.18		1	100.18	100.18	52.4	16.9	185.612	10.3298	6055	O
Grus grus	Poznan	R	2015	82.74	49.8659	5	30.8	164.5	52.4	16.9	144.403	10.1638	6055	O
Grus grus	Poznan	R	2018	152.5	53.033	2	115	190	52.4	16.9	115.77	10.9847	6055	O
Grus grus	Poznan	U	2015	168		1	168	168	52.4	16.9	144.403	10.1638	6055	O
Haematopus ostralegus	Brønderslev	R	2010	40.0125		1	40.0125	40.0125	57.2	9.9	165.22	13.9857	510	I
Haematopus ostralegus	Brønderslev	R	2015	45.1429	24.8357	7	18	80	57.2	9.9	274.137	12.501	510	I
Haematopus ostralegus	Brønderslev	R	2018	35		1	35	35	57.2	9.9	103.853	17.3719	510	I
Haematopus ostralegus	Brønderslev	U	2015	28		1	28	28	57.2	9.9	274.137	12.501	510	I
Haematopus ostralegus	Cumbrae	R	2018	20.2222	1.85592	9	16	22	55.77	-4.91	200.628	7.88003	510	I
Haematopus ostralegus	Cumbrae	U	2018	24.5	0.707107	2	24	25	55.77	-4.91	200.628	7.88003	510	I
Haematopus ostralegus	Oslo	R	2009	24		1	24	24	59.92	10.75	349.289	13.8579	510	I
Haematopus ostralegus	Oslo	R	2010	18.6154	6.88644	13	15	35	59.92	10.75	317.106	13.4011	510	I
Haematopus ostralegus	Oslo	U	2010	28	0	3	28	28	59.92	10.75	317.106	13.4011	510	I
Himantopus himantopus	Badajoz	R	2007	22	0	2	22	22	38.88	-6.97	130.98	15.1311	190	I
Himantopus himantopus	Badajoz	R	2012	23	0	2	23	23	38.88	-6.97	80.8277	15.9923	190	I
Hippolais icterina	Brønderslev	R	2006	8.38548	3.57206	10	5	15.5242	57.2	9.9	153.696	15.7632	13.3	I
Hippolais icterina	Brønderslev	R	2007	7.0674	1.05054	2	6.32456	7.81025	57.2	9.9	312.222	13.781	13.3	I
Hippolais icterina	Brønderslev	R	2008	5.42705	0.854102	4	5	6.7082	57.2	9.9	134.705	15.2355	13.3	I
Hippolais icterina	Brønderslev	R	2010	12.1655		1	12.1655	12.1655	57.2	9.9	165.22	13.9857	13.3	I
Hippolais icterina	Brønderslev	R	2012	8.85995	4.24283	4	5.38516	15.0333	57.2	9.9	264.074	13.6388	13.3	I
Hippolais icterina	Brønderslev	R	2015	7.75	3.30404	4	4	12	57.2	9.9	274.137	12.501	13.3	I
Hippolais icterina	Brønderslev	R	2018	8.544	0	2	8.544	8.544	57.2	9.9	103.853	17.3719	13.3	I
Hippolais icterina	Brønderslev	U	2006	6.92273	2.66716	3	4.12311	9.43398	57.2	9.9	153.696	15.7632	13.3	I
Hippolais icterina	Brønderslev	U	2007	10		1	10	10	57.2	9.9	312.222	13.781	13.3	I
Hippolais icterina	Brønderslev	U	2012	14.3691	8.01819	3	6.32456	22.3607	57.2	9.9	264.074	13.6388	13.3	I
Hippolais icterina	Budapest	R	2015	13.0155		1	13.0155	13.0155	47.49	19.04	89.1037	12.434	13.3	I
Hippolais icterina	Olomouc	R	2018	12.1655		1	12.1655	12.1655	49.59	17.25	133.694	11.4418	13.3	I
Hippolais icterina	Tartu	R	2015	3.0104		1	3.0104	3.0104	58.38	26.73	138.893	18.7776	13.3	I
Hippolais polyglotta	Granada	R	2009	17.3939	3.28716	3	15.0333	21.1483	37.25	-3.6	177.946	11.2604	11.7	I
Hippolais polyglotta	Granada	R	2010	13.7881	5.19891	2	10.1119	17.4642	37.25	-3.6	162.567	11.2143	11.7	I
Hippolais polyglotta	Granada	R	2018	7.11273	2.7548	6	2.9	9.85089	37.25	-3.6	380.19	10.354	11.7	I
Hippolais polyglotta	Granada	U	2018	7.9555		1	7.9555	7.9555	37.25	-3.6	380.19	10.354	11.7	I
Hippolais polyglotta	Madrid	R	2015	14.2003	13.6518	4	4.2	34.3	40.42	-3.7	90.6677	14.5659	11.7	I
Hippolais polyglotta	Madrid	R	2018	13.5256	3.83615	5	7.9555	17.4642	40.42	-3.7	233.461	12.6398	11.7	I
Hippolais polyglotta	Madrid	U	2015	14.2824	4.46514	6	9.76166	20.7663	40.42	-3.7	90.6677	14.5659	11.7	I
Hippolais polyglotta	Toledo	R	2010	13.7562	6.62437	3	8.12158	21.0535	39.86	-4.02	183.771	12.9161	11.7	I
Hippolais polyglotta	Toledo	R	2018	10.8309	9.932	2	3.80789	17.8539	39.86	-4.02	259.094	12.7882	11.7	I
Hirundo daurica	Badajoz	R	2007	8.06226	0	2	8.06226	8.06226	38.88	-6.97	130.98	15.1311	22.25	A
Hirundo daurica	Toledo	R	2015	14.35	11.3844	2	6.3	22.4	39.86	-4.02	102.106	14.9552	22.25	A
Hirundo daurica	Toledo	R	2018	11.6		1	11.6	11.6	39.86	-4.02	259.094	12.7882	22.25	A
Hirundo daurica	Toledo	U	2010	4.2		1	4.2	4.2	39.86	-4.02	183.771	12.9161	22.25	A
Hirundo daurica	Toledo	U	2018	4		1	4	4	39.86	-4.02	259.094	12.7882	22.25	A
Hirundo rupestris	Granada	R	2015	9.19864	1.37703	5	7.76466	11.3772	37.25	-3.6	127.457	13.7117	20.5	A
Hirundo rustica	Brønderslev	R	2006	9.80978	4.29553	27	4.24264	26	57.2	9.9	153.696	15.7632	18.95	A
Hirundo rustica	Brønderslev	R	2007	9.13688	1.01149	4	8.06226	10	57.2	9.9	312.222	13.781	18.95	A
Hirundo rustica	Brønderslev	R	2008	10.5237	5.63762	9	6.08276	21.2132	57.2	9.9	134.705	15.2355	18.95	A
Hirundo rustica	Brønderslev	R	2010	10.809	6.5054	15	4.47214	23.0868	57.2	9.9	165.22	13.9857	18.95	A
Hirundo rustica	Brønderslev	R	2012	12.8478	6.02729	44	5.09902	24.0208	57.2	9.9	264.074	13.6388	18.95	A
Hirundo rustica	Brønderslev	R	2013	4	0	13	4	4	57.2	9.9	194.34	14.6731	18.95	A
Hirundo rustica	Brønderslev	R	2015	16.2759	4.71242	29	8	20	57.2	9.9	274.137	12.501	18.95	A
Hirundo rustica	Brønderslev	R	2018	8.65208	3.97081	22	5.38516	20	57.2	9.9	103.853	17.3719	18.95	A
Hirundo rustica	Brønderslev	U	2010	4.36803	0.476486	4	4	5	57.2	9.9	165.22	13.9857	18.95	A
Hirundo rustica	Brønderslev	U	2012	7.16228	1.18472	2	6.32456	8	57.2	9.9	264.074	13.6388	18.95	A
Hirundo rustica	Budapest	R	2015	13.0628	1.32656	2	12.1248	14.0008	47.49	19.04	89.1037	12.434	18.95	A
Hirundo rustica	Budapest	U	2010	5.5	0.707107	2	5	6	47.49	19.04	213.819	12.2727	18.95	A
Hirundo rustica	Granada	R	2015	7.56505	2.41245	8	2.44131	10.002	37.25	-3.6	127.457	13.7117	18.95	A
Hirundo rustica	Granada	U	2010	5		1	5	5	37.25	-3.6	162.567	11.2143	18.95	A
Hirundo rustica	Granada	U	2018	6.94622		1	6.94622	6.94622	37.25	-3.6	380.19	10.354	18.95	A
Hirundo rustica	Madrid	R	2015	24.15	1.48492	2	23.1	25.2	40.42	-3.7	90.6677	14.5659	18.95	A
Hirundo rustica	Olomouc	R	2009	21.587		1	21.587	21.587	49.59	17.25	229.275	10.8559	18.95	A
Hirundo rustica	Olomouc	R	2010	12.6491	0	2	12.6491	12.6491	49.59	17.25	171.444	10.0884	18.95	A
Hirundo rustica	Olomouc	R	2015	9.73683	8.59781	15	4	39.0128	49.59	17.25	131.592	10.4704	18.95	A
Hirundo rustica	Olomouc	R	2016	10.1419	4.06904	11	6.32456	19.0263	49.59	17.25	167.061	10.684	18.95	A
Hirundo rustica	Olomouc	R	2018	12.1126	1.69041	5	10	14.3178	49.59	17.25	133.694	11.4418	18.95	A
Hirundo rustica	Olomouc	U	2018	15	5.65685	2	11	19	49.59	17.25	133.694	11.4418	18.95	A
Hirundo rustica	Poznan	R	2010	10.7727	5.25881	8	4	18.0278	52.4	16.9	115.568	10.0865	18.95	A
Hirundo rustica	Poznan	R	2015	14.9733	9.97656	8	5.8	33.6	52.4	16.9	144.403	10.1638	18.95	A
Hirundo rustica	Poznan	R	2018	25.376	13.9326	2	15.5242	35.2278	52.4	16.9	115.77	10.9847	18.95	A
Hirundo rustica	Poznan	U	2015	7.58538	2.3638	5	5.73062	11.6297	52.4	16.9	144.403	10.1638	18.95	A
Hirundo rustica	Rovaniemi	R	2009	11.1803		1	11.1803	11.1803	66.45	25.73	175.241	13.76	18.95	A
Hirundo rustica	Rovaniemi	R	2015	16.2353	17.4411	17	0	76	66.45	25.73	303.757	12.5923	18.95	A
Hirundo rustica	Rovaniemi	R	2018	7	8.74643	5	0	22	66.45	25.73	230.448	15.3027	18.95	A
Hirundo rustica	Tartu	R	2015	21	1.06066	2	20.25	21.75	58.38	26.73	138.893	18.7776	18.95	A
Hirundo rustica	Toledo	R	2015	12.0241	8.02538	8	6.3	28.7	39.86	-4.02	102.106	14.9552	18.95	A
Hirundo rustica	Toledo	R	2018	13.094	3.5203	3	9.6	16.64	39.86	-4.02	259.094	12.7882	18.95	A
Hirundo rustica	Toledo	U	2010	8.94444	6.22939	9	4.2	24.5	39.86	-4.02	183.771	12.9161	18.95	A
Hirundo rustica	Toledo	U	2015	9.49917	6.22162	3	3	15.4	39.86	-4.02	102.106	14.9552	18.95	A
Hirundo rustica	Toledo	U	2018	23.2		1	23.2	23.2	39.86	-4.02	259.094	12.7882	18.95	A
Ixobrychus minutus	Badajoz	R	2007	35		1	35	35	38.88	-6.97	130.98	15.1311	147.5	F
Ixobrychus minutus	Toledo	R	2015	25.2		1	25.2	25.2	39.86	-4.02	102.106	14.9552	147.5	F
Jynx torquilla	Poznan	U	2015	36.0484		1	36.0484	36.0484	52.4	16.9	144.403	10.1638	40	I
Lagopus muta	Oslo	R	2009	9.57143	2.43975	7	6	11	59.92	10.75	349.289	13.8579	449	H
Lanius collurio	Brønderslev	R	2006	6.10328	0	2	6.10328	6.10328	57.2	9.9	153.696	15.7632	31.2	I
Lanius collurio	Brønderslev	R	2008	18.0278		1	18.0278	18.0278	57.2	9.9	134.705	15.2355	31.2	I
Lanius collurio	Brønderslev	R	2010	24.7079	8.07965	3	16.0312	32.0156	57.2	9.9	165.22	13.9857	31.2	I
Lanius collurio	Brønderslev	R	2012	23.0868		1	23.0868	23.0868	57.2	9.9	264.074	13.6388	31.2	I
Lanius collurio	Brønderslev	R	2015	14	9.53939	3	8	25	57.2	9.9	274.137	12.501	31.2	I
Lanius collurio	Brønderslev	R	2018	16.0312		1	16.0312	16.0312	57.2	9.9	103.853	17.3719	31.2	I
Lanius collurio	Budapest	R	2009	11.9147	1.03858	2	11.1803	12.6491	47.49	19.04	182.625	12.9626	31.2	I
Lanius collurio	Budapest	R	2015	9.70824		1	9.70824	9.70824	47.49	19.04	89.1037	12.434	31.2	I
Lanius collurio	Chernobyl	R	2008	6.9044	3.72079	23	2.23607	15.8114	51.28	30.22	177.529	10.8695	31.2	I
Lanius collurio	Olomouc	R	2009	35.9026		1	35.9026	35.9026	49.59	17.25	229.275	10.8559	31.2	I
Lanius collurio	Olomouc	R	2010	20.4467	12.1574	17	5.38516	53.0377	49.59	17.25	171.444	10.0884	31.2	I
Lanius collurio	Olomouc	R	2015	23.8674	11.19	6	8.24621	41.0488	49.59	17.25	131.592	10.4704	31.2	I
Lanius collurio	Olomouc	R	2016	34.0588		1	34.0588	34.0588	49.59	17.25	167.061	10.684	31.2	I
Lanius collurio	Olomouc	R	2018	33.8378	22.0592	11	12.083	87.1436	49.59	17.25	133.694	11.4418	31.2	I
Lanius collurio	Poznan	R	2010	35.0143		1	35.0143	35.0143	52.4	16.9	115.568	10.0865	31.2	I
Lanius collurio	Poznan	R	2015	16.5696	8.44414	18	5.1614	42.7412	52.4	16.9	144.403	10.1638	31.2	I
Lanius collurio	Poznan	R	2018	17.5114	4.76482	2	14.1421	20.8806	52.4	16.9	115.77	10.9847	31.2	I
Lanius collurio	Poznan	U	2015	16.407	11.5288	6	7.07107	32.2621	52.4	16.9	144.403	10.1638	31.2	I
Lanius collurio	Tallinn	R	2015	21.685	17.2507	2	9.48683	33.8831	59.44	24.75	221.416	12.93	31.2	I
Lanius excubitor	Badajoz	R	2007	21.1576	12.7167	2	12.1655	30.1496	38.88	-6.97	130.98	15.1311	67	I
Lanius excubitor	Budapest	R	2010	13.6491	2.09814	2	12.1655	15.1327	47.49	19.04	213.819	12.2727	67	I
Lanius excubitor	Olomouc	R	2016	72.901	26.9369	4	46.3897	98.0816	49.59	17.25	167.061	10.684	67	I
Lanius excubitor	Poznan	R	2009	22.3607		1	22.3607	22.3607	52.4	16.9	185.612	10.3298	67	I
Lanius excubitor	Poznan	R	2015	21.5452	7.5715	2	16.1914	26.8991	52.4	16.9	144.403	10.1638	67	I
Lanius excubitor	Poznan	R	2018	53.9444	23.8643	5	28.2843	85.9884	52.4	16.9	115.77	10.9847	67	I
Lanius excubitor	Rovaniemi	R	2015	30		1	30	30	66.45	25.73	303.757	12.5923	67	I
Lanius meridionalis	Alcudia	R	2018	20.6155		1	20.6155	20.6155	37.26	-3.1	335.579	9.83056	67	I
Lanius meridionalis	Toledo	R	2010	22.4722		1	22.4722	22.4722	39.86	-4.02	183.771	12.9161	67	I
Lanius meridionalis	Toledo	R	2018	35.9537	19.2308	4	12.1655	59.2338	39.86	-4.02	259.094	12.7882	67	I
Lanius meridionalis	Toledo	U	2015	28.0846	21.6755	2	12.7577	43.4115	39.86	-4.02	102.106	14.9552	67	I
Lanius senator	Alcudia	R	2018	20.6155		1	20.6155	20.6155	37.26	-3.1	335.579	9.83056	36	I
Lanius senator	Badajoz	R	2007	10.9929	2.40551	6	7.28011	14.1421	38.88	-6.97	130.98	15.1311	36	I
Lanius senator	Granada	R	2009	36.1214	13.4161	4	28.1603	56.1427	37.25	-3.6	177.946	11.2604	36	I
Lanius senator	Madrid	R	2018	35.1275	2.66719	2	33.2415	37.0135	40.42	-3.7	233.461	12.6398	36	I
Lanius senator	Madrid	U	2015	13.8293		1	13.8293	13.8293	40.42	-3.7	90.6677	14.5659	36	I
Lanius senator	Toledo	R	2015	46.2973		1	46.2973	46.2973	39.86	-4.02	102.106	14.9552	36	I
Larus argentatus	Brønderslev	R	2008	48.7931	25.5404	29	8	99	57.2	9.9	134.705	15.2355	1054	O
Larus argentatus	Brønderslev	R	2010	56.3333	3.26599	6	55	63	57.2	9.9	165.22	13.9857	1054	O
Larus argentatus	Brønderslev	R	2012	48.4211	17.0108	19	35	80	57.2	9.9	264.074	13.6388	1054	O
Larus argentatus	Brønderslev	R	2015	65	0	2	65	65	57.2	9.9	274.137	12.501	1054	O
Larus argentatus	Brønderslev	U	2010	26	1.41421	4	25	28	57.2	9.9	165.22	13.9857	1054	O
Larus argentatus	Oslo	R	2009	18.6999	4.17967	3	14	22	59.92	10.75	349.289	13.8579	1054	O
Larus argentatus	Oslo	R	2010	20		1	20	20	59.92	10.75	317.106	13.4011	1054	O
Larus argentatus	Oslo	U	2009	7	1.41421	2	6	8	59.92	10.75	349.289	13.8579	1054	O
Larus argentatus	Paris	R	2008	15.1	5.04315	10	8	22	59.92	10.75	250.519	10.9398	1054	O
Larus argentatus	Tallinn	U	2015	10.7143	5.64105	7	3.75	19.5	59.44	24.75	221.416	12.93	1054	O
Larus argentatus	Tartu	U	2015	24		1	24	24	58.38	26.73	138.893	18.7776	1054	O
Larus canus	Brønderslev	R	2008	59.9375	7.73884	48	44	75	57.2	9.9	134.705	15.2355	394.5	O
Larus canus	Brønderslev	R	2015	37	7.07107	2	32	42	57.2	9.9	274.137	12.501	394.5	O
Larus canus	Brønderslev	R	2018	8		1	8	8	57.2	9.9	103.853	17.3719	394.5	O
Larus canus	Oslo	R	2010	14	6.55744	3	7	20	59.92	10.75	317.106	13.4011	394.5	O
Larus canus	Rovaniemi	R	2015	28	12.9615	9	8	50	66.45	25.73	303.757	12.5923	394.5	O
Larus canus	Rovaniemi	R	2018	60		1	60	60	66.45	25.73	230.448	15.3027	394.5	O
Larus canus	Rovaniemi	U	2015	10	8.7178	3	4	20	66.45	25.73	303.757	12.5923	394.5	O
Larus canus	Rovaniemi	U	2018	26		1	26	26	66.45	25.73	230.448	15.3027	394.5	O
Larus canus	Tallinn	R	2015	33.0151		1	33.0151	33.0151	59.44	24.75	221.416	12.93	394.5	O
Larus canus	Tartu	R	2015	27.75		1	27.75	27.75	58.38	26.73	138.893	18.7776	394.5	O
Larus fuscus	Brønderslev	R	2006	25		1	25	25	57.2	9.9	153.696	15.7632	824	O
Larus fuscus	Brønderslev	R	2008	50.5	0.707107	2	50	51	57.2	9.9	134.705	15.2355	824	O
Larus fuscus	Brønderslev	R	2010	27.6364	4.76789	165	22	38	57.2	9.9	165.22	13.9857	824	O
Larus fuscus	Brønderslev	R	2012	76	19.0558	17	32	90	57.2	9.9	264.074	13.6388	824	O
Larus fuscus	Brønderslev	R	2015	68.0833	9.55804	12	42	72	57.2	9.9	274.137	12.501	824	O
Larus fuscus	Oslo	U	2009	7.5	0.707107	2	7	8	59.92	10.75	349.289	13.8579	824	O
Larus fuscus	Paris	R	2008	22		1	22	22	59.92	10.75	250.519	10.9398	824	O
Larus marinus	Brønderslev	R	2008	68	2.82843	2	66	70	57.2	9.9	134.705	15.2355	1658.5	O
Larus marinus	Brønderslev	R	2010	57	5.67496	40	45	65	57.2	9.9	165.22	13.9857	1658.5	O
Larus marinus	Brønderslev	R	2012	80	17.3205	3	60	90	57.2	9.9	264.074	13.6388	1658.5	O
Larus marinus	Brønderslev	R	2015	35		1	35	35	57.2	9.9	274.137	12.501	1658.5	O
Larus marinus	Brønderslev	R	2018	75		1	75	75	57.2	9.9	103.853	17.3719	1658.5	O
Larus marinus	Brønderslev	U	2010	24.75	9.49761	12	10	38	57.2	9.9	165.22	13.9857	1658.5	O
Larus marinus	Oslo	U	2009	7		1	7	7	59.92	10.75	349.289	13.8579	1658.5	O
Larus ridibundus	Brønderslev	R	2007	35.5	10.6066	2	28	43	57.2	9.9	312.222	13.781	267.5	O
Larus ridibundus	Brønderslev	R	2008	45	15.6205	3	35	63	57.2	9.9	134.705	15.2355	267.5	O
Larus ridibundus	Brønderslev	R	2010	32	11	3	21	43	57.2	9.9	165.22	13.9857	267.5	O
Larus ridibundus	Brønderslev	R	2012	36.5	15.3297	4	22	55	57.2	9.9	264.074	13.6388	267.5	O
Larus ridibundus	Brønderslev	R	2013	18		1	18	18	57.2	9.9	194.34	14.6731	267.5	O
Larus ridibundus	Brønderslev	R	2015	39.2	17.5699	5	28	70	57.2	9.9	274.137	12.501	267.5	O
Larus ridibundus	Brønderslev	R	2018	23.3333	6.19524	15	8	30	57.2	9.9	103.853	17.3719	267.5	O
Larus ridibundus	Olomouc	U	2009	3.16228		1	3.16228	3.16228	49.59	17.25	229.275	10.8559	267.5	O
Larus ridibundus	Olomouc	U	2015	15.5	2.12132	2	14	17	49.59	17.25	131.592	10.4704	267.5	O
Larus ridibundus	Oslo	R	2009	13.0616	5.21483	4	8.24621	20	59.92	10.75	349.289	13.8579	267.5	O
Larus ridibundus	Oslo	R	2010	6.8	3.56371	5	4	12	59.92	10.75	317.106	13.4011	267.5	O
Larus ridibundus	Oslo	U	2009	7.92185	2.77866	12	5	13	59.92	10.75	349.289	13.8579	267.5	O
Larus ridibundus	Oslo	U	2010	8.75	4.85664	24	3	22	59.92	10.75	317.106	13.4011	267.5	O
Larus ridibundus	Paris	U	2012	5		1	5	5	59.92	10.75	204.639	11.2677	267.5	O
Larus ridibundus	Paris	U	2015	8.84615	1.67562	13	5	11	59.92	10.75	165.337	11.3321	267.5	O
Larus ridibundus	Rovaniemi	R	2015	20		1	20	20	66.45	25.73	303.757	12.5923	267.5	O
Larus ridibundus	Rovaniemi	R	2018	25		1	25	25	66.45	25.73	230.448	15.3027	267.5	O
Larus ridibundus	Rovaniemi	U	2009	21.8	14.612	10	6	52	66.45	25.73	175.241	13.76	267.5	O
Larus ridibundus	Rovaniemi	U	2010	18.6471	8.16852	29	4	39	66.45	25.73	272.463	14.7828	267.5	O
Larus ridibundus	Rovaniemi	U	2015	9.82353	6.52023	34	1	30	66.45	25.73	303.757	12.5923	267.5	O
Larus ridibundus	Rovaniemi	U	2018	9.94444	7.20295	36	2	27	66.45	25.73	230.448	15.3027	267.5	O
Larus ridibundus	Santander	U	2018	10	0	2	10	10	43.5	-3.8	230.448	15.3027	267.5	O
Larus ridibundus	Tallinn	U	2015	7.00616	4.37566	6	2.25	13.537	59.44	24.75	221.416	12.93	267.5	O
Larus ridibundus	Tartu	U	2015	9.52456	3.51592	3	6.82367	13.5	58.38	26.73	138.893	18.7776	267.5	O
Locustella naevia	Brønderslev	R	2006	15.0347	4.23286	2	12.0416	18.0278	57.2	9.9	153.696	15.7632	12.9	I
Locustella naevia	Olomouc	R	2009	7.22027	2.59524	2	5.38516	9.05539	49.59	17.25	229.275	10.8559	12.9	I
Loxia curvirostra	Brønderslev	R	2006	4.73607	0.373256	2	4.47214	5	57.2	9.9	153.696	15.7632	41.7	H
Loxia curvirostra	Brønderslev	R	2013	5.46467	1.70929	5	4.12311	8.24621	57.2	9.9	194.34	14.6731	41.7	H
Loxia curvirostra	Granada	R	2015	9.22288	4.02204	2	6.37887	12.0669	37.25	-3.6	127.457	13.7117	41.7	H
Loxia curvirostra	Toledo	R	2015	10.6301		1	10.6301	10.6301	39.86	-4.02	102.106	14.9552	41.7	H
Loxia curvirostra	Toledo	R	2018	16.4012		1	16.4012	16.4012	39.86	-4.02	259.094	12.7882	41.7	H
Loxia pytyopsittacus	Brønderslev	R	2013	4.24264	2	2	2.82843	5.65685	57.2	9.9	194.34	14.6731	53.5	H
Lullula arborea	Badajoz	R	2007	12.1429	0.899735	7	11	14	38.88	-6.97	130.98	15.1311	26.5	I
Lullula arborea	Brønderslev	R	2010	8	3	3	5	11	57.2	9.9	165.22	13.9857	26.5	I
Lullula arborea	Madrid	R	2018	14.7085		1	14.7085	14.7085	40.42	-3.7	233.461	12.6398	26.5	I
Lullula arborea	Poznan	R	2015	20.3		1	20.3	20.3	52.4	16.9	144.403	10.1638	26.5	I
Lullula arborea	Poznan	R	2018	80		1	80	80	52.4	16.9	115.77	10.9847	26.5	I
Lullula arborea	Poznan	U	2015	7.7		1	7.7	7.7	52.4	16.9	144.403	10.1638	26.5	I
Lullula arborea	Toledo	R	2015	17.8797	1.52695	2	16.8	18.9594	39.86	-4.02	102.106	14.9552	26.5	I
Luscinia luscinia	Brønderslev	R	2006	15.8946	5.61085	4	8.24621	20.0998	57.2	9.9	153.696	15.7632	26	I
Luscinia luscinia	Budapest	R	2015	10.1165	8.33908	4	2.75	22.0411	47.49	19.04	89.1037	12.434	26	I
Luscinia luscinia	Budapest	U	2015	10.0901	6.3229	12	2.97321	26.9685	47.49	19.04	89.1037	12.434	26	I
Luscinia luscinia	Tallinn	R	2015	9.03771	2.33496	2	7.38664	10.6888	59.44	24.75	221.416	12.93	26	I
Luscinia luscinia	Tartu	U	2015	4.03887		1	4.03887	4.03887	58.38	26.73	138.893	18.7776	26	I
Luscinia megarhynchos	Badajoz	R	2007	8.15858	3.57728	5	5	12.0416	38.88	-6.97	130.98	15.1311	20.15	I
Luscinia megarhynchos	Budapest	R	2009	10.8631	5.97839	5	5.38516	20.8806	47.49	19.04	182.625	12.9626	20.15	I
Luscinia megarhynchos	Budapest	R	2010	10.3673	3.35298	10	6.08276	14.8661	47.49	19.04	213.819	12.2727	20.15	I
Luscinia megarhynchos	Budapest	R	2018	4.4		1	4.4	4.4	47.49	19.04	209.051	13.1631	20.15	I
Luscinia megarhynchos	Budapest	R	2019	23.9859		1	23.9859	23.9859	47.49	19.04	149.17	14.6084	20.15	I
Luscinia megarhynchos	Budapest	U	2010	16.4924		1	16.4924	16.4924	47.49	19.04	213.819	12.2727	20.15	I
Luscinia megarhynchos	Budapest	U	2018	6.07528	0.268281	2	5.88558	6.26498	47.49	19.04	209.051	13.1631	20.15	I
Luscinia megarhynchos	Granada	R	2009	17.0662	7.10581	2	12.0416	22.0907	37.25	-3.6	177.946	11.2604	20.15	I
Luscinia megarhynchos	Granada	R	2010	25.0799	0	2	25.0799	25.0799	37.25	-3.6	162.567	11.2143	20.15	I
Luscinia megarhynchos	Granada	R	2018	4.74534	0.689667	4	4.03113	5.68859	37.25	-3.6	380.19	10.354	20.15	I
Luscinia megarhynchos	Granada	U	2018	3.66197		1	3.66197	3.66197	37.25	-3.6	380.19	10.354	20.15	I
Luscinia megarhynchos	Madrid	R	2015	9.62102	5.69467	6	4.9	20.1547	40.42	-3.7	90.6677	14.5659	20.15	I
Luscinia megarhynchos	Madrid	R	2018	7.9307	4.46356	9	2.32594	15.0333	40.42	-3.7	233.461	12.6398	20.15	I
Luscinia megarhynchos	Madrid	U	2015	7.61577		1	7.61577	7.61577	40.42	-3.7	90.6677	14.5659	20.15	I
Luscinia megarhynchos	Olomouc	R	2009	15.5242		1	15.5242	15.5242	49.59	17.25	229.275	10.8559	20.15	I
Luscinia megarhynchos	Poznan	R	2010	46.0109		1	46.0109	46.0109	52.4	16.9	115.568	10.0865	20.15	I
Luscinia megarhynchos	Poznan	R	2015	21.4058	16.3411	2	9.85089	32.9607	52.4	16.9	144.403	10.1638	20.15	I
Luscinia megarhynchos	Poznan	U	2018	3.60555		1	3.60555	3.60555	52.4	16.9	115.77	10.9847	20.15	I
Luscinia megarhynchos	Toledo	R	2010	12.2643	7.44481	2	7	17.5285	39.86	-4.02	183.771	12.9161	20.15	I
Luscinia megarhynchos	Toledo	R	2015	10.2014	4.20474	4	5.29245	14.5602	39.86	-4.02	102.106	14.9552	20.15	I
Luscinia megarhynchos	Toledo	R	2018	13.0966	9.60042	8	3.84838	26.4426	39.86	-4.02	259.094	12.7882	20.15	I
Luscinia megarhynchos	Toledo	U	2018	15.4932		1	15.4932	15.4932	39.86	-4.02	259.094	12.7882	20.15	I
Luscinia svecica	Oslo	R	2009	11.3333	4.16333	3	8	16	59.92	10.75	349.289	13.8579	18.5	I
Luscinia svecica	Rovaniemi	R	2015	12.3333	6.15359	6	5	20	66.45	25.73	303.757	12.5923	18.5	I
Luscinia svecica	Rovaniemi	R	2018	11	4.24264	2	8	14	66.45	25.73	230.448	15.3027	18.5	I
Luscinia svecica	Rovaniemi	U	2015	5		1	5	5	66.45	25.73	303.757	12.5923	18.5	I
Mergus serrator	Oslo	R	2009	15	0	2	15	15	59.92	10.75	349.289	13.8579	1082	F
Merops apiaster	Badajoz	R	2007	37.0154	7.56933	3	30.4138	45.2769	38.88	-6.97	130.98	15.1311	55	A
Merops apiaster	Budapest	R	2015	43.4618	3.07526	3	40.9393	46.8875	47.49	19.04	89.1037	12.434	55	A
Merops apiaster	Budapest	R	2018	31.822		1	31.822	31.822	47.49	19.04	209.051	13.1631	55	A
Merops apiaster	Budapest	R	2019	34.2124	8.82955	5	27.0596	49.5994	47.49	19.04	149.17	14.6084	55	A
Merops apiaster	Granada	R	2009	90.4574	42.0373	9	49.2443	192.315	37.25	-3.6	177.946	11.2604	55	A
Merops apiaster	Granada	R	2010	105.06	32.7852	4	67.4759	134.952	37.25	-3.6	162.567	11.2143	55	A
Merops apiaster	Granada	R	2015	10.1591	1.20144	17	7.9555	12.0669	37.25	-3.6	127.457	13.7117	55	A
Merops apiaster	Granada	R	2018	12.229	2.51938	8	7.50733	16.086	37.25	-3.6	380.19	10.354	55	A
Merops apiaster	Granada	U	2015	8.91964		1	8.91964	8.91964	37.25	-3.6	127.457	13.7117	55	A
Merops apiaster	Madrid	R	2015	47.733		1	47.733	47.733	40.42	-3.7	90.6677	14.5659	55	A
Merops apiaster	Madrid	R	2018	16.1914		1	16.1914	16.1914	40.42	-3.7	233.461	12.6398	55	A
Merops apiaster	Toledo	R	2015	30.2436	11.5953	2	22.0445	38.4427	39.86	-4.02	102.106	14.9552	55	A
Merops apiaster	Toledo	R	2018	44.891	30.9717	3	21.5407	80.025	39.86	-4.02	259.094	12.7882	55	A
Merops apiaster	Toledo	U	2015	42.3274	26.2219	2	23.7857	60.869	39.86	-4.02	102.106	14.9552	55	A
Miliaria calandra	Alcudia	R	2018	16.5481	7.07432	17	4.47214	26.2488	37.26	-3.1	335.579	9.83056	47.15	O
Miliaria calandra	Badajoz	R	2007	7.39324	4.23506	15	4	18.4391	38.88	-6.97	130.98	15.1311	47.15	O
Miliaria calandra	Brønderslev	R	2006	10.0186	5.62694	19	4	22	57.2	9.9	153.696	15.7632	47.15	O
Miliaria calandra	Brønderslev	R	2008	10.3217	5.27524	5	5	18.0278	57.2	9.9	134.705	15.2355	47.15	O
Miliaria calandra	Brønderslev	R	2010	11.5616	4.05471	4	8	16	57.2	9.9	165.22	13.9857	47.15	O
Miliaria calandra	Brønderslev	R	2012	14.0678	4.01819	23	6.32456	23.0868	57.2	9.9	264.074	13.6388	47.15	O
Miliaria calandra	Brønderslev	R	2015	23.7381	9.05555	42	9	41	57.2	9.9	274.137	12.501	47.15	O
Miliaria calandra	Brønderslev	R	2018	9.54187	4.39864	11	4	19	57.2	9.9	103.853	17.3719	47.15	O
Miliaria calandra	Granada	R	2009	21.9813	10.8774	7	9.34077	40.078	37.25	-3.6	177.946	11.2604	47.15	O
Miliaria calandra	Granada	R	2010	29.6954	18.3911	5	7.81025	57.2189	37.25	-3.6	162.567	11.2143	47.15	O
Miliaria calandra	Granada	R	2015	74.63		1	74.63	74.63	37.25	-3.6	127.457	13.7117	47.15	O
Miliaria calandra	Granada	R	2018	8.22537	2.24431	13	4.60977	11.5948	37.25	-3.6	380.19	10.354	47.15	O
Miliaria calandra	Madrid	R	2018	10.6066		1	10.6066	10.6066	40.42	-3.7	233.461	12.6398	47.15	O
Miliaria calandra	Poznan	R	2009	17.6984	3.39602	2	15.2971	20.0998	52.4	16.9	185.612	10.3298	47.15	O
Miliaria calandra	Poznan	R	2010	37.21	14.5351	5	19.6469	52.469	52.4	16.9	115.568	10.0865	47.15	O
Miliaria calandra	Poznan	R	2015	13.5061	8.96371	16	5.29245	34.3583	52.4	16.9	144.403	10.1638	47.15	O
Miliaria calandra	Poznan	R	2018	21.617	6.57831	4	13.0384	29.0689	52.4	16.9	115.77	10.9847	47.15	O
Miliaria calandra	Poznan	U	2015	12.185	6.35329	7	2.97321	22.4891	52.4	16.9	144.403	10.1638	47.15	O
Miliaria calandra	Toledo	R	2010	11.7808	6.47955	14	2.11896	21.0238	39.86	-4.02	183.771	12.9161	47.15	O
Miliaria calandra	Toledo	R	2015	18.7296	11.7355	15	5.04876	47.6236	39.86	-4.02	102.106	14.9552	47.15	O
Miliaria calandra	Toledo	U	2010	8.27376	3.21558	2	6	10.5475	39.86	-4.02	183.771	12.9161	47.15	O
Miliaria calandra	Toledo	U	2015	17.773	9.8902	7	10.0245	37.7546	39.86	-4.02	102.106	14.9552	47.15	O
Milvus migrans	Badajoz	R	2007	37.9109	3.39463	2	35.5106	40.3113	38.88	-6.97	130.98	15.1311	828.5	P
Monticola saxatilis	Badajoz	R	2007	16.6667	6.1101	3	10	22	38.88	-6.97	130.98	15.1311	58	I
Monticola solitarius	Granada	R	2015	14.1421		1	14.1421	14.1421	37.25	-3.6	127.457	13.7117	57.5	I
Motacilla alba	Brønderslev	R	2006	9.63469	7.5347	28	3	40	57.2	9.9	153.696	15.7632	20.5	I
Motacilla alba	Brønderslev	R	2007	10.2376	3.97319	3	6.08276	14	57.2	9.9	312.222	13.781	20.5	I
Motacilla alba	Brønderslev	R	2008	13.5485	6.99373	23	5	38	57.2	9.9	134.705	15.2355	20.5	I
Motacilla alba	Brønderslev	R	2010	12.9201	5.99122	12	5	28	57.2	9.9	165.22	13.9857	20.5	I
Motacilla alba	Brønderslev	R	2012	12.5377	5.66979	21	6	34	57.2	9.9	264.074	13.6388	20.5	I
Motacilla alba	Brønderslev	R	2013	11.5	3.53553	2	9	14	57.2	9.9	194.34	14.6731	20.5	I
Motacilla alba	Brønderslev	R	2015	10.5	6.33174	12	6	24	57.2	9.9	274.137	12.501	20.5	I
Motacilla alba	Brønderslev	R	2018	10.9805	3.77539	27	4	16	57.2	9.9	103.853	17.3719	20.5	I
Motacilla alba	Brønderslev	U	2006	11	1.41421	2	10	12	57.2	9.9	153.696	15.7632	20.5	I
Motacilla alba	Brønderslev	U	2009	7.33333	3.05505	3	4	10	57.2	9.9	277.884	14.4549	20.5	I
Motacilla alba	Brønderslev	U	2012	8.98178	3.47899	4	4	12	57.2	9.9	264.074	13.6388	20.5	I
Motacilla alba	Brønderslev	U	2015	10.4286	3.15474	7	8	17	57.2	9.9	274.137	12.501	20.5	I
Motacilla alba	Brønderslev	U	2018	13		1	13	13	57.2	9.9	103.853	17.3719	20.5	I
Motacilla alba	Budapest	R	2015	9.98562	2.64748	16	6.6	14.1152	47.49	19.04	89.1037	12.434	20.5	I
Motacilla alba	Budapest	R	2018	12.6228	6.16879	10	2.2	22.5722	47.49	19.04	209.051	13.1631	20.5	I
Motacilla alba	Budapest	R	2019	12.9034	6.64987	5	6.60019	20.35	47.49	19.04	149.17	14.6084	20.5	I
Motacilla alba	Budapest	U	2015	12.1	3.11127	2	9.9	14.3	47.49	19.04	89.1037	12.434	20.5	I
Motacilla alba	Budapest	U	2018	8.98333	3.57852	3	5.5	12.65	47.49	19.04	209.051	13.1631	20.5	I
Motacilla alba	Granada	R	2009	42.6012	31.0762	5	12	76	37.25	-3.6	177.946	11.2604	20.5	I
Motacilla alba	Granada	R	2010	39.1111	16.6091	9	24	78	37.25	-3.6	162.567	11.2143	20.5	I
Motacilla alba	Granada	R	2015	7.38182	3.13618	11	4.2	14.7	37.25	-3.6	127.457	13.7117	20.5	I
Motacilla alba	Granada	R	2018	7.82874	2.37354	15	4.03113	11.9	37.25	-3.6	380.19	10.354	20.5	I
Motacilla alba	Granada	U	2009	6		1	6	6	37.25	-3.6	177.946	11.2604	20.5	I
Motacilla alba	Granada	U	2010	22.6667	9.81495	3	17	34	37.25	-3.6	162.567	11.2143	20.5	I
Motacilla alba	Granada	U	2015	17.9238	11.8581	5	7.7	34.3	37.25	-3.6	127.457	13.7117	20.5	I
Motacilla alba	Granada	U	2018	7.19315	2.58742	17	3.5	12.6396	37.25	-3.6	380.19	10.354	20.5	I
Motacilla alba	Madrid	R	2015	8.75	2.65016	4	7	12.6	40.42	-3.7	90.6677	14.5659	20.5	I
Motacilla alba	Madrid	R	2018	13.3396	6.72429	6	6.60984	24.5	40.42	-3.7	233.461	12.6398	20.5	I
Motacilla alba	Madrid	U	2015	17.85	13.3643	2	8.4	27.3	40.42	-3.7	90.6677	14.5659	20.5	I
Motacilla alba	Madrid	U	2018	3.15	0.494975	2	2.8	3.5	40.42	-3.7	233.461	12.6398	20.5	I
Motacilla alba	Olomouc	R	2009	17.318	5.57801	4	9.21954	22	49.59	17.25	229.275	10.8559	20.5	I
Motacilla alba	Olomouc	R	2010	18.1667	7.21248	21	7	36.2215	49.59	17.25	171.444	10.0884	20.5	I
Motacilla alba	Olomouc	R	2015	23.8241	10.1988	5	12	35	49.59	17.25	131.592	10.4704	20.5	I
Motacilla alba	Olomouc	R	2016	22.2793	7.33778	4	17.1172	33	49.59	17.25	167.061	10.684	20.5	I
Motacilla alba	Olomouc	R	2018	32.5807	15.374	12	9.21954	63	49.59	17.25	133.694	11.4418	20.5	I
Motacilla alba	Olomouc	U	2009	10		1	10	10	49.59	17.25	229.275	10.8559	20.5	I
Motacilla alba	Oslo	R	2009	7.69984	2.93087	36	3	16	59.92	10.75	349.289	13.8579	20.5	I
Motacilla alba	Oslo	R	2010	5.36364	2.8026	11	2	12	59.92	10.75	317.106	13.4011	20.5	I
Motacilla alba	Oslo	U	2009	5.77143	1.8643	35	2	11	59.92	10.75	349.289	13.8579	20.5	I
Motacilla alba	Oslo	U	2010	4.78571	2.99175	14	3	15	59.92	10.75	317.106	13.4011	20.5	I
Motacilla alba	Paris	R	2008	6.33333	1.52753	3	5	8	59.92	10.75	250.519	10.9398	20.5	I
Motacilla alba	Paris	R	2012	14		1	14	14	59.92	10.75	204.639	11.2677	20.5	I
Motacilla alba	Paris	R	2018	4.54951	0.777124	2	4	5.09902	59.92	10.75	232.515	12.0265	20.5	I
Motacilla alba	Paris	U	2006	8	0	2	8	8	59.92	10.75	189.651	10.3938	20.5	I
Motacilla alba	Paris	U	2007	5		1	5	5	59.92	10.75	184.072	12.3186	20.5	I
Motacilla alba	Paris	U	2018	4.61106	0.690075	2	4.12311	5.09902	59.92	10.75	232.515	12.0265	20.5	I
Motacilla alba	Poznan	R	2010	25.5606	17.1308	8	11.1803	60	52.4	16.9	115.568	10.0865	20.5	I
Motacilla alba	Poznan	R	2015	14.9471	7.55467	22	2.97321	30.8162	52.4	16.9	144.403	10.1638	20.5	I
Motacilla alba	Poznan	R	2018	17.2095	9.48895	5	9.48683	28	52.4	16.9	115.77	10.9847	20.5	I
Motacilla alba	Poznan	U	2010	2		1	2	2	52.4	16.9	115.568	10.0865	20.5	I
Motacilla alba	Poznan	U	2015	12.8216	8.36539	6	5.6	28	52.4	16.9	144.403	10.1638	20.5	I
Motacilla alba	Rakvere	R	2015	7.95	1.95576	5	6	11.25	59.35	26.36	247.54	13.0283	20.5	I
Motacilla alba	Rakvere	U	2015	6	3.18198	2	3.75	8.25	59.35	26.36	247.54	13.0283	20.5	I
Motacilla alba	Rovaniemi	R	2009	7.57143	3.5051	7	2	11	66.45	25.73	175.241	13.76	20.5	I
Motacilla alba	Rovaniemi	R	2015	12.4717	4.98692	53	3	25	66.45	25.73	303.757	12.5923	20.5	I
Motacilla alba	Rovaniemi	R	2018	15.3947	6.76853	38	6	40	66.45	25.73	230.448	15.3027	20.5	I
Motacilla alba	Rovaniemi	U	2009	6.10357	3.45183	41	1	16	66.45	25.73	175.241	13.76	20.5	I
Motacilla alba	Rovaniemi	U	2010	9.27067	4.30692	86	2	21	66.45	25.73	272.463	14.7828	20.5	I
Motacilla alba	Rovaniemi	U	2015	7.33696	2.69014	92	2	15	66.45	25.73	303.757	12.5923	20.5	I
Motacilla alba	Rovaniemi	U	2018	7.03077	2.98417	65	0	17	66.45	25.73	230.448	15.3027	20.5	I
Motacilla alba	Tallinn	R	2015	8.87264	4.95804	16	2.46221	21	59.44	24.75	221.416	12.93	20.5	I
Motacilla alba	Tallinn	R	2016	8.375	3.82643	18	2.25	17.25	59.44	24.75	205.57	13.9488	20.5	I
Motacilla alba	Tallinn	U	2015	5.66379	2.78891	29	1.5	12.75	59.44	24.75	221.416	12.93	20.5	I
Motacilla alba	Tallinn	U	2016	6.69231	2.81394	13	3	12.75	59.44	24.75	205.57	13.9488	20.5	I
Motacilla alba	Tartu	R	2015	9.84004	5.43503	30	3.75	24.75	58.38	26.73	138.893	18.7776	20.5	I
Motacilla alba	Tartu	R	2016	10.5662	4.50324	68	3	24	58.38	26.73	169.876	18.5783	20.5	I
Motacilla alba	Tartu	U	2015	6.025	2.49592	20	2.25	9.75	58.38	26.73	138.893	18.7776	20.5	I
Motacilla alba	Tartu	U	2016	7.90385	3.44171	26	2.25	16.5	58.38	26.73	169.876	18.5783	20.5	I
Motacilla alba	Toledo	R	2010	5.6		1	5.6	5.6	39.86	-4.02	183.771	12.9161	20.5	I
Motacilla alba	Toledo	R	2015	8.05	1.48492	2	7	9.1	39.86	-4.02	102.106	14.9552	20.5	I
Motacilla alba	Toledo	R	2018	15.2	3.39411	2	12.8	17.6	39.86	-4.02	259.094	12.7882	20.5	I
Motacilla alba	Toledo	U	2015	14	5.71548	4	7	21	39.86	-4.02	102.106	14.9552	20.5	I
Motacilla alba	Toledo	U	2018	9.6		1	9.6	9.6	39.86	-4.02	259.094	12.7882	20.5	I
Motacilla cinerea	Brønderslev	R	2006	6.86897	1.33673	7	5	9	57.2	9.9	153.696	15.7632	17.85	I
Motacilla cinerea	Granada	R	2015	8.96	2.18014	5	5.6	11.2	37.25	-3.6	127.457	13.7117	17.85	I
Motacilla cinerea	Olomouc	R	2010	8		1	8	8	49.59	17.25	171.444	10.0884	17.85	I
Motacilla cinerea	Olomouc	R	2015	15.5242		1	15.5242	15.5242	49.59	17.25	131.592	10.4704	17.85	I
Motacilla cinerea	Olomouc	R	2018	26		1	26	26	49.59	17.25	133.694	11.4418	17.85	I
Motacilla cinerea	Olomouc	U	2010	8.3541	2.32765	2	6.7082	10	49.59	17.25	171.444	10.0884	17.85	I
Motacilla cinerea	Paris	R	2007	10		1	10	10	59.92	10.75	184.072	12.3186	17.85	I
Motacilla cinerea	Paris	R	2008	10.3333	4.72582	3	5	14	59.92	10.75	250.519	10.9398	17.85	I
Motacilla cinerea	Paris	R	2012	5.5	0.707107	2	5	6	59.92	10.75	204.639	11.2677	17.85	I
Motacilla cinerea	Paris	R	2015	11.5	6.60808	4	5	19	59.92	10.75	165.337	11.3321	17.85	I
Motacilla cinerea	Paris	R	2018	12		1	12	12	59.92	10.75	232.515	12.0265	17.85	I
Motacilla cinerea	Paris	U	2006	5.55556	1.13039	9	4	8	59.92	10.75	189.651	10.3938	17.85	I
Motacilla cinerea	Paris	U	2007	6.24294	0.22653	2	6.08276	6.40312	59.92	10.75	184.072	12.3186	17.85	I
Motacilla cinerea	Paris	U	2008	10	0	2	10	10	59.92	10.75	250.519	10.9398	17.85	I
Motacilla cinerea	Paris	U	2009	10.8037	2.79107	4	8.06226	14.1421	59.92	10.75	192.408	11.4694	17.85	I
Motacilla cinerea	Paris	U	2010	13	7.07107	2	8	18	59.92	10.75	114.782	10.4154	17.85	I
Motacilla cinerea	Paris	U	2012	7.82843	0.757359	3	7	8.48528	59.92	10.75	204.639	11.2677	17.85	I
Motacilla cinerea	Paris	U	2015	12.4545	5.0272	11	5	22	59.92	10.75	165.337	11.3321	17.85	I
Motacilla cinerea	Paris	U	2018	7.28921	1.60084	8	5.65685	9	59.92	10.75	232.515	12.0265	17.85	I
Motacilla cinerea	Toledo	R	2015	30.1		1	30.1	30.1	39.86	-4.02	102.106	14.9552	17.85	I
Motacilla cinerea	Toledo	U	2015	14.7		1	14.7	14.7	39.86	-4.02	102.106	14.9552	17.85	I
Motacilla flava	Brønderslev	R	2006	9.70054	2.40041	9	6	14	57.2	9.9	153.696	15.7632	16.5	I
Motacilla flava	Brønderslev	R	2008	14.0187	4.39832	5	8.06226	20	57.2	9.9	134.705	15.2355	16.5	I
Motacilla flava	Brønderslev	R	2010	11.0953	6.3338	5	1.41421	16.0312	57.2	9.9	165.22	13.9857	16.5	I
Motacilla flava	Brønderslev	R	2012	12.344	3.58404	13	8	18	57.2	9.9	264.074	13.6388	16.5	I
Motacilla flava	Brønderslev	R	2015	11	7.34847	4	5	21	57.2	9.9	274.137	12.501	16.5	I
Motacilla flava	Brønderslev	R	2018	11.2	3.89872	5	8	18	57.2	9.9	103.853	17.3719	16.5	I
Motacilla flava	Oslo	R	2010	18		1	18	18	59.92	10.75	317.106	13.4011	16.5	I
Motacilla flava	Poznan	R	2010	5.38516		1	5.38516	5.38516	52.4	16.9	115.568	10.0865	16.5	I
Motacilla flava	Poznan	R	2015	16.464	10.9968	6	7	36.4137	52.4	16.9	144.403	10.1638	16.5	I
Motacilla flava	Poznan	R	2018	38.0132		1	38.0132	38.0132	52.4	16.9	115.77	10.9847	16.5	I
Motacilla flava	Poznan	U	2015	19.0814	4.01724	4	15.4	24.5	52.4	16.9	144.403	10.1638	16.5	I
Motacilla flava	Rovaniemi	R	2009	11.8414	6.79501	3	4	16	66.45	25.73	175.241	13.76	16.5	I
Motacilla flava	Rovaniemi	R	2015	16.1667	4.89589	12	6	23	66.45	25.73	303.757	12.5923	16.5	I
Motacilla flava	Rovaniemi	R	2018	18.3333	8.49382	24	8	35	66.45	25.73	230.448	15.3027	16.5	I
Motacilla flava	Rovaniemi	U	2010	17		1	17	17	66.45	25.73	272.463	14.7828	16.5	I
Motacilla flava	Rovaniemi	U	2015	14	6.9282	4	8	24	66.45	25.73	303.757	12.5923	16.5	I
Muscicapa striata	Brønderslev	R	2006	9.07025	3.37836	5	5.09902	13	57.2	9.9	153.696	15.7632	16.3	A
Muscicapa striata	Brønderslev	R	2010	10.8136	1.60535	7	8.94427	13.1529	57.2	9.9	165.22	13.9857	16.3	A
Muscicapa striata	Brønderslev	R	2012	12.1655		1	12.1655	12.1655	57.2	9.9	264.074	13.6388	16.3	A
Muscicapa striata	Brønderslev	R	2015	17.5	0.707107	2	17	18	57.2	9.9	274.137	12.501	16.3	A
Muscicapa striata	Brønderslev	R	2018	11.3137		1	11.3137	11.3137	57.2	9.9	103.853	17.3719	16.3	A
Muscicapa striata	Brønderslev	U	2010	6.32456		1	6.32456	6.32456	57.2	9.9	165.22	13.9857	16.3	A
Muscicapa striata	Brønderslev	U	2015	6		1	6	6	57.2	9.9	274.137	12.501	16.3	A
Muscicapa striata	Granada	R	2009	27.4591		1	27.4591	27.4591	37.25	-3.6	177.946	11.2604	16.3	A
Muscicapa striata	Granada	R	2015	5.81751	0.182322	2	5.68859	5.94643	37.25	-3.6	127.457	13.7117	16.3	A
Muscicapa striata	Granada	U	2009	14.0911	8.08017	16	3.90512	29.0388	37.25	-3.6	177.946	11.2604	16.3	A
Muscicapa striata	Granada	U	2010	6.53553	0.757359	2	6	7.07107	37.25	-3.6	162.567	11.2143	16.3	A
Muscicapa striata	Granada	U	2018	7.99647	2.37035	4	5.1614	10.4062	37.25	-3.6	380.19	10.354	16.3	A
Muscicapa striata	Madrid	R	2015	5.68859		1	5.68859	5.68859	40.42	-3.7	90.6677	14.5659	16.3	A
Muscicapa striata	Olomouc	R	2010	15.5642	7.2115	4	6.32456	21.3776	49.59	17.25	171.444	10.0884	16.3	A
Muscicapa striata	Olomouc	U	2009	7.59682	4.23695	15	3.60555	19.105	49.59	17.25	229.275	10.8559	16.3	A
Muscicapa striata	Olomouc	U	2010	5.18336	2.35782	6	3.60555	9.48683	49.59	17.25	171.444	10.0884	16.3	A
Muscicapa striata	Olomouc	U	2015	9.39837	4.42275	4	7.07107	16.0312	49.59	17.25	131.592	10.4704	16.3	A
Muscicapa striata	Olomouc	U	2018	10.0519	2.81382	2	8.06226	12.0416	49.59	17.25	133.694	11.4418	16.3	A
Muscicapa striata	Paris	U	2006	5.65685		1	5.65685	5.65685	59.92	10.75	189.651	10.3938	16.3	A
Muscicapa striata	Poznan	R	2015	9.30376		1	9.30376	9.30376	52.4	16.9	144.403	10.1638	16.3	A
Muscicapa striata	Poznan	U	2018	9.21954		1	9.21954	9.21954	52.4	16.9	115.77	10.9847	16.3	A
Muscicapa striata	Rakvere	R	2015	12.9868	2.8613	4	9.76281	15.7579	59.35	26.36	247.54	13.0283	16.3	A
Muscicapa striata	Rovaniemi	R	2010	9.05539		1	9.05539	9.05539	66.45	25.73	272.463	14.7828	16.3	A
Muscicapa striata	Rovaniemi	R	2015	10		1	10	10	66.45	25.73	303.757	12.5923	16.3	A
Muscicapa striata	Rovaniemi	R	2018	21		1	21	21	66.45	25.73	230.448	15.3027	16.3	A
Muscicapa striata	Rovaniemi	U	2010	13.5	3.53553	2	11	16	66.45	25.73	272.463	14.7828	16.3	A
Muscicapa striata	Rovaniemi	U	2015	4		1	4	4	66.45	25.73	303.757	12.5923	16.3	A
Muscicapa striata	Rovaniemi	U	2018	10		1	10	10	66.45	25.73	230.448	15.3027	16.3	A
Muscicapa striata	Tallinn	R	2015	9.95301		1	9.95301	9.95301	59.44	24.75	221.416	12.93	16.3	A
Muscicapa striata	Tallinn	U	2015	13.5406	9.0806	5	4.92443	25.5783	59.44	24.75	221.416	12.93	16.3	A
Muscicapa striata	Tartu	R	2015	14.0668	7.2009	4	7.2111	24.1299	58.38	26.73	138.893	18.7776	16.3	A
Muscicapa striata	Tartu	U	2015	9.39159	7.93148	2	3.78319	15	58.38	26.73	138.893	18.7776	16.3	A
Muscicapa striata	Toledo	R	2010	21.095		1	21.095	21.095	39.86	-4.02	183.771	12.9161	16.3	A
Myiopsitta monachus	Granada	U	2018	10.3832		1	10.3832	10.3832	37.25	-3.6	380.19	10.354	134	O
Myiopsitta monachus	Madrid	R	2015	10.5807	5.03967	23	3.5	25.1716	40.42	-3.7	90.6677	14.5659	134	O
Myiopsitta monachus	Madrid	R	2018	9.48199	6.45163	14	1.4	20.6155	40.42	-3.7	233.461	12.6398	134	O
Myiopsitta monachus	Madrid	U	2015	8.82285	3.51875	5	3.5	12.0204	40.42	-3.7	90.6677	14.5659	134	O
Myiopsitta monachus	Madrid	U	2018	5.63983	3.22364	18	0.7	14.7	40.42	-3.7	233.461	12.6398	134	O
Myiopsitta monachus	Toledo	U	2018	4.38634		1	4.38634	4.38634	39.86	-4.02	259.094	12.7882	134	O
Nucifraga caryocatactes	Oslo	R	2009	8.41474	0.88777	3	7.81025	9.43398	59.92	10.75	349.289	13.8579	193	O
Nucifraga caryocatactes	Rovaniemi	R	2015	10		1	10	10	66.45	25.73	303.757	12.5923	193	O
Nucifraga caryocatactes	Rovaniemi	R	2018	7	9.89949	2	0	14	66.45	25.73	230.448	15.3027	193	O
Numenius arquata	Brønderslev	R	2008	62.75	10.0457	4	48	70	57.2	9.9	134.705	15.2355	725	I
Numenius arquata	Brønderslev	R	2009	65		1	65	65	57.2	9.9	277.884	14.4549	725	I
Numenius arquata	Brønderslev	R	2010	40		1	40	40	57.2	9.9	165.22	13.9857	725	I
Numenius arquata	Brønderslev	R	2012	55	17.3205	4	40	70	57.2	9.9	264.074	13.6388	725	I
Numenius arquata	Brønderslev	R	2018	45	0	2	45	45	57.2	9.9	103.853	17.3719	725	I
Numenius arquata	Rovaniemi	R	2009	41.4654	31.7638	3	20.3961	78	66.45	25.73	175.241	13.76	725	I
Numenius arquata	Rovaniemi	R	2010	43	15.5563	2	32	54	66.45	25.73	272.463	14.7828	725	I
Numenius arquata	Rovaniemi	R	2015	34.5	13.0805	6	20	52	66.45	25.73	303.757	12.5923	725	I
Numenius arquata	Rovaniemi	R	2018	44.6	27.9786	5	20	90	66.45	25.73	230.448	15.3027	725	I
Numenius phaeopus	Rovaniemi	R	2018	56.6667	32.532	3	25	90	66.45	25.73	230.448	15.3027	383	I
Oenanthe hispanica	Alcudia	R	2018	22.0907		1	22.0907	22.0907	37.26	-3.1	335.579	9.83056	16.5	I
Oenanthe leucura	Alcudia	R	2018	26.869	7.04165	3	22.8035	35	37.26	-3.1	335.579	9.83056	38	I
Oenanthe leucura	Granada	R	2015	10.2667	1.61658	3	8.4	11.2	37.25	-3.6	127.457	13.7117	38	I
Oenanthe oenanthe	Alcudia	R	2018	10.198		1	10.198	10.198	37.26	-3.1	335.579	9.83056	22.95	I
Oenanthe oenanthe	Brønderslev	R	2006	13.5	3.77859	10	8	20	57.2	9.9	153.696	15.7632	22.95	I
Oenanthe oenanthe	Brønderslev	R	2007	21	1.41421	2	20	22	57.2	9.9	312.222	13.781	22.95	I
Oenanthe oenanthe	Brønderslev	R	2008	14	8.48528	2	8	20	57.2	9.9	134.705	15.2355	22.95	I
Oenanthe oenanthe	Brønderslev	R	2010	23.75	6.75154	4	15	30	57.2	9.9	165.22	13.9857	22.95	I
Oenanthe oenanthe	Brønderslev	R	2013	19.0994	11.1993	2	11.1803	27.0185	57.2	9.9	194.34	14.6731	22.95	I
Oenanthe oenanthe	Brønderslev	R	2018	8.24621		1	8.24621	8.24621	57.2	9.9	103.853	17.3719	22.95	I
Oenanthe oenanthe	Budapest	R	2015	8.85866	2.318	2	7.21959	10.4977	47.49	19.04	89.1037	12.434	22.95	I
Oenanthe oenanthe	Budapest	R	2019	12.3547	5.07669	3	8.85664	18.1775	47.49	19.04	149.17	14.6084	22.95	I
Oenanthe oenanthe	Olomouc	R	2015	67.5	21.9203	2	52	83	49.59	17.25	131.592	10.4704	22.95	I
Oenanthe oenanthe	Oslo	R	2009	19.7778	3.34581	9	12	24	59.92	10.75	349.289	13.8579	22.95	I
Oenanthe oenanthe	Poznan	R	2018	43.5965	0.827186	2	43.0116	44.1814	52.4	16.9	115.77	10.9847	22.95	I
Oenanthe oenanthe	Poznan	U	2015	28.35	1.48492	2	27.3	29.4	52.4	16.9	144.403	10.1638	22.95	I
Oenanthe oenanthe	Rovaniemi	U	2015	14	0	2	14	14	66.45	25.73	303.757	12.5923	22.95	I
Oenanthe oenanthe	Tallinn	R	2015	23.1604	3.79086	7	16.6883	27	59.44	24.75	221.416	12.93	22.95	I
Oenanthe oenanthe	Tartu	R	2015	19.618	6.99997	7	10.5	27	58.38	26.73	138.893	18.7776	22.95	I
Oenanthe oenanthe	Tartu	U	2015	10.125	2.65165	2	8.25	12	58.38	26.73	138.893	18.7776	22.95	I
Oriolus oriolus	Budapest	R	2009	27.2901	14.5044	3	10.6301	37.108	47.49	19.04	182.625	12.9626	69.75	I
Oriolus oriolus	Budapest	R	2010	19.3566	0.803673	2	18.7883	19.9249	47.49	19.04	213.819	12.2727	69.75	I
Oriolus oriolus	Budapest	R	2015	17.6439	0.395305	2	17.3644	17.9234	47.49	19.04	89.1037	12.434	69.75	I
Oriolus oriolus	Chernobyl	R	2008	39.6707	11.2552	6	25.4951	55.2268	51.28	30.22	177.529	10.8695	69.75	I
Oriolus oriolus	Granada	R	2009	38.5923	32.6232	2	15.5242	61.6604	37.25	-3.6	177.946	11.2604	69.75	I
Oriolus oriolus	Madrid	R	2015	23.9883		1	23.9883	23.9883	40.42	-3.7	90.6677	14.5659	69.75	I
Oriolus oriolus	Madrid	U	2015	28.4508	13.1575	2	19.1471	37.7546	40.42	-3.7	90.6677	14.5659	69.75	I
Oriolus oriolus	Olomouc	R	2018	76.0592		1	76.0592	76.0592	49.59	17.25	133.694	11.4418	69.75	I
Oriolus oriolus	Poznan	R	2015	15.5293		1	15.5293	15.5293	52.4	16.9	144.403	10.1638	69.75	I
Oriolus oriolus	Toledo	R	2010	21.8888	1.93827	2	20.5183	23.2594	39.86	-4.02	183.771	12.9161	69.75	I
Oriolus oriolus	Toledo	R	2018	70.2401	16.0999	2	58.8558	81.6245	39.86	-4.02	259.094	12.7882	69.75	I
Oriolus oriolus	Toledo	U	2015	35.5106		1	35.5106	35.5106	39.86	-4.02	102.106	14.9552	69.75	I
Panurus biarmicus	Brønderslev	R	2018	10.0499	0	4	10.0499	10.0499	57.2	9.9	103.853	17.3719	14.65	I
Parus ater	Brønderslev	R	2006	4.5554	1.14471	5	3	6.08276	57.2	9.9	153.696	15.7632	9.8	I
Parus ater	Brønderslev	R	2008	6.82894	2.35548	3	5	9.48683	57.2	9.9	134.705	15.2355	9.8	I
Parus ater	Brønderslev	R	2015	9		1	9	9	57.2	9.9	274.137	12.501	9.8	I
Parus ater	Budapest	R	2010	7.69258	3.26318	2	5.38516	10	47.49	19.04	213.819	12.2727	9.8	I
Parus ater	Budapest	U	2010	3.9241	0.45049	2	3.60555	4.24264	47.49	19.04	213.819	12.2727	9.8	I
Parus ater	Granada	R	2009	18.3848		1	18.3848	18.3848	37.25	-3.6	177.946	11.2604	9.8	I
Parus ater	Granada	R	2010	18.5382	13.1785	2	9.21954	27.8568	37.25	-3.6	162.567	11.2143	9.8	I
Parus ater	Granada	R	2015	3.9962	0.340024	3	3.64005	4.31741	37.25	-3.6	127.457	13.7117	9.8	I
Parus ater	Granada	R	2018	9.51764	2.51894	9	6.52993	13.2004	37.25	-3.6	380.19	10.354	9.8	I
Parus ater	Granada	U	2009	5.77325	3.55754	7	1.41421	10.1119	37.25	-3.6	177.946	11.2604	9.8	I
Parus ater	Kauhava	R	2018	11.6848	3.42012	3	9.43398	15.6205	63.19	23.01	195.122	16.8541	9.8	I
Parus ater	Madrid	R	2015	10.532	7.08743	9	5.1923	28.2179	40.42	-3.7	90.6677	14.5659	9.8	I
Parus ater	Madrid	R	2018	9.55793	4.97412	2	6.0407	13.0752	40.42	-3.7	233.461	12.6398	9.8	I
Parus ater	Madrid	U	2015	10		1	10	10	40.42	-3.7	90.6677	14.5659	9.8	I
Parus ater	Olomouc	R	2010	12.083		1	12.083	12.083	49.59	17.25	171.444	10.0884	9.8	I
Parus ater	Oslo	U	2010	6		1	6	6	59.92	10.75	317.106	13.4011	9.8	I
Parus ater	Paris	U	2006	5.65685		1	5.65685	5.65685	59.92	10.75	189.651	10.3938	9.8	I
Parus ater	Paris	U	2012	5.83095		1	5.83095	5.83095	59.92	10.75	204.639	11.2677	9.8	I
Parus ater	Poznan	U	2015	4.65188		1	4.65188	4.65188	52.4	16.9	144.403	10.1638	9.8	I
Parus ater	Poznan	U	2018	5		1	5	5	52.4	16.9	115.77	10.9847	9.8	I
Parus caeruleus	Badajoz	R	2007	6.48106	1.49826	5	5.09902	8.06226	38.88	-6.97	130.98	15.1311	11.5	I
Parus caeruleus	Brønderslev	R	2006	6.07708	1.44015	15	3.60555	8.544	57.2	9.9	153.696	15.7632	11.5	I
Parus caeruleus	Brønderslev	R	2007	9.12311	1.24012	2	8.24621	10	57.2	9.9	312.222	13.781	11.5	I
Parus caeruleus	Brønderslev	R	2008	5.10293	1.38569	2	4.12311	6.08276	57.2	9.9	134.705	15.2355	11.5	I
Parus caeruleus	Brønderslev	R	2010	8.10885	1.1527	4	6.40312	8.94427	57.2	9.9	165.22	13.9857	11.5	I
Parus caeruleus	Brønderslev	R	2012	8.93674	4.91728	4	4	15.6205	57.2	9.9	264.074	13.6388	11.5	I
Parus caeruleus	Brønderslev	R	2015	6	2.44949	4	3	9	57.2	9.9	274.137	12.501	11.5	I
Parus caeruleus	Brønderslev	R	2018	6.07775	0.34903	2	5.83095	6.32456	57.2	9.9	103.853	17.3719	11.5	I
Parus caeruleus	Brønderslev	U	2006	3.61841	0.674404	41	2.23607	6.32456	57.2	9.9	153.696	15.7632	11.5	I
Parus caeruleus	Brønderslev	U	2009	5.82843	0.242641	2	5.65685	6	57.2	9.9	277.884	14.4549	11.5	I
Parus caeruleus	Brønderslev	U	2010	3.60555		1	3.60555	3.60555	57.2	9.9	165.22	13.9857	11.5	I
Parus caeruleus	Brønderslev	U	2012	5.54825	1.65924	7	3.16228	8.06226	57.2	9.9	264.074	13.6388	11.5	I
Parus caeruleus	Budapest	R	2009	6.40312		1	6.40312	6.40312	47.49	19.04	182.625	12.9626	11.5	I
Parus caeruleus	Budapest	R	2010	5.89708	0.95714	10	4.24264	7.2111	47.49	19.04	213.819	12.2727	11.5	I
Parus caeruleus	Budapest	R	2015	7.12611	2.19688	6	3.42381	9.25216	47.49	19.04	89.1037	12.434	11.5	I
Parus caeruleus	Budapest	R	2018	6.39062		1	6.39062	6.39062	47.49	19.04	209.051	13.1631	11.5	I
Parus caeruleus	Budapest	U	2010	7.05432	2.4208	11	3.16228	11.1803	47.49	19.04	213.819	12.2727	11.5	I
Parus caeruleus	Budapest	U	2015	4.29878	2.67208	5	0.55	7.0859	47.49	19.04	89.1037	12.434	11.5	I
Parus caeruleus	Budapest	U	2018	6.58419	2.24039	2	5	8.16838	47.49	19.04	209.051	13.1631	11.5	I
Parus caeruleus	Budapest	U	2019	4.34764	1.53241	3	2.97321	6	47.49	19.04	149.17	14.6084	11.5	I
Parus caeruleus	Cumbrae	U	2018	8.1892	2.97895	2	6.08276	10.2956	55.77	-4.91	200.628	7.88003	11.5	I
Parus caeruleus	Granada	R	2009	13.673	0.811467	6	13.1529	14.8661	37.25	-3.6	177.946	11.2604	11.5	I
Parus caeruleus	Granada	R	2010	19.1824	7.91212	17	10.6301	32.249	37.25	-3.6	162.567	11.2143	11.5	I
Parus caeruleus	Granada	R	2018	7.77652	1.87111	4	5.8	9.76524	37.25	-3.6	380.19	10.354	11.5	I
Parus caeruleus	Granada	U	2009	7.30278	5.22866	2	3.60555	11	37.25	-3.6	177.946	11.2604	11.5	I
Parus caeruleus	Granada	U	2018	7.29006	1.10943	7	5.31507	8.7	37.25	-3.6	380.19	10.354	11.5	I
Parus caeruleus	Kauhava	R	2018	9.19686	4.328	31	4	17.4929	63.19	23.01	195.122	16.8541	11.5	I
Parus caeruleus	Madrid	R	2015	10.2469	5.21995	13	4.06079	20	40.42	-3.7	90.6677	14.5659	11.5	I
Parus caeruleus	Madrid	R	2018	7.54133	3.76529	14	2.97321	17.5	40.42	-3.7	233.461	12.6398	11.5	I
Parus caeruleus	Madrid	U	2015	11.3407	4.27857	7	5.74543	17.2363	40.42	-3.7	90.6677	14.5659	11.5	I
Parus caeruleus	Madrid	U	2018	4.45982		1	4.45982	4.45982	40.42	-3.7	233.461	12.6398	11.5	I
Parus caeruleus	Olomouc	R	2009	11.219	8.80414	4	3.60555	19.4165	49.59	17.25	229.275	10.8559	11.5	I
Parus caeruleus	Olomouc	R	2010	9.63087	3.20526	10	4.47214	15.2971	49.59	17.25	171.444	10.0884	11.5	I
Parus caeruleus	Olomouc	R	2015	13.7754	9.9397	5	3.16228	26.9258	49.59	17.25	131.592	10.4704	11.5	I
Parus caeruleus	Olomouc	R	2016	13.5264	7.12147	4	6.7082	20.0998	49.59	17.25	167.061	10.684	11.5	I
Parus caeruleus	Olomouc	R	2018	11.9864	7.88049	4	7.61577	23.7697	49.59	17.25	133.694	11.4418	11.5	I
Parus caeruleus	Olomouc	U	2010	4.13506	1.17677	7	2.82843	6.32456	49.59	17.25	171.444	10.0884	11.5	I
Parus caeruleus	Olomouc	U	2015	6.71487	2.6632	6	4	10.4403	49.59	17.25	131.592	10.4704	11.5	I
Parus caeruleus	Olomouc	U	2016	5.31513	1.41393	4	4.12311	7.28011	49.59	17.25	167.061	10.684	11.5	I
Parus caeruleus	Olomouc	U	2017	2.53225	0.418861	2	2.23607	2.82843	49.59	17.25	182.934	11.3837	11.5	I
Parus caeruleus	Olomouc	U	2018	4.7397	3.86365	3	0.5	8.06226	49.59	17.25	133.694	11.4418	11.5	I
Parus caeruleus	Oslo	R	2009	8.22394	3.74667	9	4.47214	14.0357	59.92	10.75	349.289	13.8579	11.5	I
Parus caeruleus	Oslo	R	2010	3.34643	0.517951	7	2.82843	4.12311	59.92	10.75	317.106	13.4011	11.5	I
Parus caeruleus	Oslo	U	2009	4.29762	0.246802	2	4.12311	4.47214	59.92	10.75	349.289	13.8579	11.5	I
Parus caeruleus	Oslo	U	2010	3.6258	1.25179	5	1.41421	4.47214	59.92	10.75	317.106	13.4011	11.5	I
Parus caeruleus	Paris	R	2007	5.38516		1	5.38516	5.38516	59.92	10.75	184.072	12.3186	11.5	I
Parus caeruleus	Paris	R	2008	5.09145	0.812141	8	3.60555	5.65685	59.92	10.75	250.519	10.9398	11.5	I
Parus caeruleus	Paris	R	2010	5.41548	0.587572	2	5	5.83095	59.92	10.75	114.782	10.4154	11.5	I
Parus caeruleus	Paris	R	2012	6.38852	1.86015	9	3.60555	9	59.92	10.75	204.639	11.2677	11.5	I
Parus caeruleus	Paris	R	2015	3	1.1547	7	2	5	59.92	10.75	165.337	11.3321	11.5	I
Parus caeruleus	Paris	U	2006	5.077	1.76131	32	2	9.43398	59.92	10.75	189.651	10.3938	11.5	I
Parus caeruleus	Paris	U	2007	4.12311		1	4.12311	4.12311	59.92	10.75	184.072	12.3186	11.5	I
Parus caeruleus	Paris	U	2010	5		1	5	5	59.92	10.75	114.782	10.4154	11.5	I
Parus caeruleus	Paris	U	2012	5.33232	1.70073	15	2.23607	9.21954	59.92	10.75	204.639	11.2677	11.5	I
Parus caeruleus	Paris	U	2015	6.13333	3.70071	15	1	14	59.92	10.75	165.337	11.3321	11.5	I
Parus caeruleus	Paris	U	2018	5.33313	2.48005	7	3.60555	9.89949	59.92	10.75	232.515	12.0265	11.5	I
Parus caeruleus	Poznan	R	2015	7.29232	6.04622	10	1.4	19.0055	52.4	16.9	144.403	10.1638	11.5	I
Parus caeruleus	Poznan	R	2018	8.24621		1	8.24621	8.24621	52.4	16.9	115.77	10.9847	11.5	I
Parus caeruleus	Poznan	U	2015	9.79899	7.08505	6	2.32594	21.095	52.4	16.9	144.403	10.1638	11.5	I
Parus caeruleus	Poznan	U	2018	4.42511	1.70037	4	2.82843	6.32456	52.4	16.9	115.77	10.9847	11.5	I
Parus caeruleus	Prague	R	2018	3.5		1	3.5	3.5	50.08	14.42	115.77	10.9847	11.5	I
Parus caeruleus	Prague	U	2018	1.9		1	1.9	1.9	50.08	14.42	115.77	10.9847	11.5	I
Parus caeruleus	Rovaniemi	R	2009	8		1	8	8	66.45	25.73	175.241	13.76	11.5	I
Parus caeruleus	Rovaniemi	R	2015	9.875	7.49166	8	5	28	66.45	25.73	303.757	12.5923	11.5	I
Parus caeruleus	Rovaniemi	U	2009	3.11803	1.24729	2	2.23607	4	66.45	25.73	175.241	13.76	11.5	I
Parus caeruleus	Rovaniemi	U	2015	3.66667	1.52753	3	2	5	66.45	25.73	303.757	12.5923	11.5	I
Parus caeruleus	Tallinn	U	2015	2.61008		1	2.61008	2.61008	59.44	24.75	221.416	12.93	11.5	I
Parus caeruleus	Toledo	R	2010	13.1921	4.56859	11	4.10366	18.3098	39.86	-4.02	183.771	12.9161	11.5	I
Parus caeruleus	Toledo	R	2015	7.94233	3.48148	15	3.44093	16.4146	39.86	-4.02	102.106	14.9552	11.5	I
Parus caeruleus	Toledo	R	2018	12.5362	8.82569	15	2	31.236	39.86	-4.02	259.094	12.7882	11.5	I
Parus caeruleus	Toledo	U	2010	9.46926	1.32245	5	8.16333	10.8462	39.86	-4.02	183.771	12.9161	11.5	I
Parus caeruleus	Toledo	U	2015	10.2143	2.39164	5	6.94622	12.7138	39.86	-4.02	102.106	14.9552	11.5	I
Parus cristatus	Alcudia	R	2018	9.05539		1	9.05539	9.05539	37.26	-3.1	335.579	9.83056	11.35	I
Parus cristatus	Brønderslev	R	2006	6.772	2.50599	2	5	8.544	57.2	9.9	153.696	15.7632	11.35	I
Parus cristatus	Brønderslev	R	2008	7.0958	3.00468	8	4	13.3417	57.2	9.9	134.705	15.2355	11.35	I
Parus cristatus	Brønderslev	R	2010	8.94427		1	8.94427	8.94427	57.2	9.9	165.22	13.9857	11.35	I
Parus cristatus	Brønderslev	R	2012	7.61577		1	7.61577	7.61577	57.2	9.9	264.074	13.6388	11.35	I
Parus cristatus	Brønderslev	R	2015	7		1	7	7	57.2	9.9	274.137	12.501	11.35	I
Parus cristatus	Kauhava	R	2018	7.5343	1.94253	7	4	10	63.19	23.01	195.122	16.8541	11.35	I
Parus cristatus	Madrid	R	2015	19.0068	1.40459	2	18.0136	20	40.42	-3.7	90.6677	14.5659	11.35	I
Parus cristatus	Madrid	R	2018	9.09902	1.55425	2	8	10.198	40.42	-3.7	233.461	12.6398	11.35	I
Parus cristatus	Madrid	U	2015	10.8928	1.59464	2	9.76524	12.0204	40.42	-3.7	90.6677	14.5659	11.35	I
Parus cristatus	Paris	R	2008	7.2111		1	7.2111	7.2111	59.92	10.75	250.519	10.9398	11.35	I
Parus cristatus	Paris	R	2012	4		1	4	4	59.92	10.75	204.639	11.2677	11.35	I
Parus cristatus	Paris	R	2015	5	0	2	5	5	59.92	10.75	165.337	11.3321	11.35	I
Parus cristatus	Paris	U	2006	5.8	1.48324	5	4	8	59.92	10.75	189.651	10.3938	11.35	I
Parus cristatus	Paris	U	2009	7.2111		1	7.2111	7.2111	59.92	10.75	192.408	11.4694	11.35	I
Parus cristatus	Paris	U	2012	5.49971	1.56251	5	3.60555	7.81025	59.92	10.75	204.639	11.2677	11.35	I
Parus cristatus	Paris	U	2015	2		1	2	2	59.92	10.75	165.337	11.3321	11.35	I
Parus cyanus	Poznan	R	2015	12.5543		1	12.5543	12.5543	52.4	16.9	144.403	10.1638	12.55	I
Parus major	Andujar	R	2018	9.48683		1	9.48683	9.48683	38.18	-4.1	292.41	15.3071	18.25	I
Parus major	Badajoz	R	2007	5.09902		1	5.09902	5.09902	38.88	-6.97	130.98	15.1311	18.25	I
Parus major	Brønderslev	R	2006	4.70522	2.06459	38	2	12.1655	57.2	9.9	153.696	15.7632	18.25	I
Parus major	Brønderslev	R	2008	5.47656	0.822421	4	5	6.7082	57.2	9.9	134.705	15.2355	18.25	I
Parus major	Brønderslev	R	2010	8.64965	2.38884	9	6.08276	12.8062	57.2	9.9	165.22	13.9857	18.25	I
Parus major	Brønderslev	R	2012	8.16462	2.0653	10	4.47214	12.1655	57.2	9.9	264.074	13.6388	18.25	I
Parus major	Brønderslev	R	2015	8.73333	5.27076	15	0	22	57.2	9.9	274.137	12.501	18.25	I
Parus major	Brønderslev	U	2006	4.73908	2.56715	12	2	12	57.2	9.9	153.696	15.7632	18.25	I
Parus major	Brønderslev	U	2009	5.38189	0.973431	12	3.60555	6.32456	57.2	9.9	277.884	14.4549	18.25	I
Parus major	Brønderslev	U	2010	4.05836	1.38282	5	2.23607	5.38516	57.2	9.9	165.22	13.9857	18.25	I
Parus major	Brønderslev	U	2012	6.16148	1.5403	13	3.16228	9.05539	57.2	9.9	264.074	13.6388	18.25	I
Parus major	Brønderslev	U	2015	1		1	1	1	57.2	9.9	274.137	12.501	18.25	I
Parus major	Brønderslev	U	2018	5.46499	0.517554	2	5.09902	5.83095	57.2	9.9	103.853	17.3719	18.25	I
Parus major	Budapest	R	2009	7.33001	2.89287	14	4.12311	16.2788	47.49	19.04	182.625	12.9626	18.25	I
Parus major	Budapest	R	2010	7.73504	8.28517	54	3.16228	63	47.49	19.04	213.819	12.2727	18.25	I
Parus major	Budapest	R	2015	6.65819	2.51341	57	2.97321	15.4324	47.49	19.04	89.1037	12.434	18.25	I
Parus major	Budapest	R	2018	8.2375	3.94356	17	1.92938	15.6692	47.49	19.04	209.051	13.1631	18.25	I
Parus major	Budapest	R	2019	7.55653	4.53202	19	1.1	20.298	47.49	19.04	149.17	14.6084	18.25	I
Parus major	Budapest	U	2009	5.0283	1.47312	18	3	9.48683	47.49	19.04	182.625	12.9626	18.25	I
Parus major	Budapest	U	2010	5.50467	1.91422	68	1.41421	11.0454	47.49	19.04	213.819	12.2727	18.25	I
Parus major	Budapest	U	2015	5.195	2.12163	95	1.65	14.4392	47.49	19.04	89.1037	12.434	18.25	I
Parus major	Budapest	U	2018	5.83849	2.51273	41	2.2	11	47.49	19.04	209.051	13.1631	18.25	I
Parus major	Granada	R	2009	25.6765	12.482	13	12.0416	62.2896	37.25	-3.6	177.946	11.2604	18.25	I
Parus major	Granada	R	2010	19.5231	14.0081	15	6.40312	48	37.25	-3.6	162.567	11.2143	18.25	I
Parus major	Granada	R	2015	4.89325	1.35734	10	2.8	7.07107	37.25	-3.6	127.457	13.7117	18.25	I
Parus major	Granada	R	2018	7.0796	1.36183	12	5.4231	9.38136	37.25	-3.6	380.19	10.354	18.25	I
Parus major	Granada	U	2015	4.36173	1.6163	6	2.97321	7.28011	37.25	-3.6	127.457	13.7117	18.25	I
Parus major	Granada	U	2018	7.34796	1.54612	17	4.88262	11.1036	37.25	-3.6	380.19	10.354	18.25	I
Parus major	Kauhava	R	2018	12.3635	3.4682	26	5.09902	17.4929	63.19	23.01	195.122	16.8541	18.25	I
Parus major	Madrid	R	2015	8.46654	4.16513	14	2.9	16.64	40.42	-3.7	90.6677	14.5659	18.25	I
Parus major	Madrid	R	2018	7.60683	3.98854	17	3.5	17.5285	40.42	-3.7	233.461	12.6398	18.25	I
Parus major	Madrid	U	2015	11.1175	5.30272	11	5.62228	20.9067	40.42	-3.7	90.6677	14.5659	18.25	I
Parus major	Madrid	U	2018	4.83735	2.80715	6	1.72047	8.03057	40.42	-3.7	233.461	12.6398	18.25	I
Parus major	Olomouc	R	2009	12.1663	4.92587	8	5	17.1172	49.59	17.25	229.275	10.8559	18.25	I
Parus major	Olomouc	R	2010	9.66545	3.29625	17	5.38516	17.1172	49.59	17.25	171.444	10.0884	18.25	I
Parus major	Olomouc	R	2015	13.9054	8.03144	11	6.08276	33.2415	49.59	17.25	131.592	10.4704	18.25	I
Parus major	Olomouc	R	2016	14.7579	4.23232	14	8.94427	24.5153	49.59	17.25	167.061	10.684	18.25	I
Parus major	Olomouc	R	2018	14.6696	4.59029	4	8.544	19.105	49.59	17.25	133.694	11.4418	18.25	I
Parus major	Olomouc	U	2009	3.43838	2.10943	9	1	7.07107	49.59	17.25	229.275	10.8559	18.25	I
Parus major	Olomouc	U	2010	3.88743	0.930325	6	3	5	49.59	17.25	171.444	10.0884	18.25	I
Parus major	Olomouc	U	2015	6.07308	1.94648	28	2.23607	9.05539	49.59	17.25	131.592	10.4704	18.25	I
Parus major	Olomouc	U	2016	4.68331	2.34144	18	2	12	49.59	17.25	167.061	10.684	18.25	I
Parus major	Olomouc	U	2017	4.50489	0.970172	4	3.16228	5.38516	49.59	17.25	182.934	11.3837	18.25	I
Parus major	Olomouc	U	2018	6.3623	3.90016	9	1.41421	14.0357	49.59	17.25	133.694	11.4418	18.25	I
Parus major	Oslo	R	2009	7.36634	3.28695	12	3	12.0416	59.92	10.75	349.289	13.8579	18.25	I
Parus major	Oslo	R	2010	4.53999	1.12453	14	3	8	59.92	10.75	317.106	13.4011	18.25	I
Parus major	Oslo	U	2009	4.77887	1.48426	5	3.60555	7.2111	59.92	10.75	349.289	13.8579	18.25	I
Parus major	Oslo	U	2010	3.73416	1.10997	7	2.23607	5	59.92	10.75	317.106	13.4011	18.25	I
Parus major	Paris	R	2007	3.88646	1.68616	3	2.82843	5.83095	59.92	10.75	184.072	12.3186	18.25	I
Parus major	Paris	R	2008	4.69522	1.61758	10	3	8	59.92	10.75	250.519	10.9398	18.25	I
Parus major	Paris	R	2009	5.59089	0.695611	2	5.09902	6.08276	59.92	10.75	192.408	11.4694	18.25	I
Parus major	Paris	R	2012	7.04754	3.30234	26	2.82843	17.0294	59.92	10.75	204.639	11.2677	18.25	I
Parus major	Paris	R	2015	7.78788	4.4844	33	0	17	59.92	10.75	165.337	11.3321	18.25	I
Parus major	Paris	R	2018	5.20291	4.03129	7	2.23607	13.4536	59.92	10.75	232.515	12.0265	18.25	I
Parus major	Paris	U	2006	4.69941	1.20405	57	2.23607	9.21954	59.92	10.75	189.651	10.3938	18.25	I
Parus major	Paris	U	2007	7.3541	0.913438	2	6.7082	8	59.92	10.75	184.072	12.3186	18.25	I
Parus major	Paris	U	2008	4.98414	0.835444	5	3.60555	5.83095	59.92	10.75	250.519	10.9398	18.25	I
Parus major	Paris	U	2009	3.16228		1	3.16228	3.16228	59.92	10.75	192.408	11.4694	18.25	I
Parus major	Paris	U	2012	5.35277	0.916405	20	4	7.2111	59.92	10.75	204.639	11.2677	18.25	I
Parus major	Paris	U	2015	5.0303	3.07698	33	0	14	59.92	10.75	165.337	11.3321	18.25	I
Parus major	Paris	U	2018	6.16234	1.86135	17	3	10	59.92	10.75	232.515	12.0265	18.25	I
Parus major	Poznan	R	2010	16.4924		1	16.4924	16.4924	52.4	16.9	115.568	10.0865	18.25	I
Parus major	Poznan	R	2015	7.14099	4.45541	36	1.72047	19.6	52.4	16.9	144.403	10.1638	18.25	I
Parus major	Poznan	R	2018	9.94502	2.15517	3	8.24621	12.3693	52.4	16.9	115.77	10.9847	18.25	I
Parus major	Poznan	U	2009	4.01978	0.788567	4	3.20156	5	52.4	16.9	185.612	10.3298	18.25	I
Parus major	Poznan	U	2010	3.17888	1.1585	3	2.23607	4.47214	52.4	16.9	115.568	10.0865	18.25	I
Parus major	Poznan	U	2015	5.62313	4.25663	27	1.72047	20.3983	52.4	16.9	144.403	10.1638	18.25	I
Parus major	Poznan	U	2018	4.81543	1.00723	5	4	6	52.4	16.9	115.77	10.9847	18.25	I
Parus major	Prague	R	2018	2.75	1.76777	2	1.5	4	50.08	14.42	115.77	10.9847	18.25	I
Parus major	Prague	U	2018	2.54615	1.65409	13	0.6	6.5	50.08	14.42	115.77	10.9847	18.25	I
Parus major	Rakvere	R	2015	8.25		1	8.25	8.25	59.35	26.36	247.54	13.0283	18.25	I
Parus major	Rovaniemi	R	2009	8.60977	0.862348	2	8	9.21954	66.45	25.73	175.241	13.76	18.25	I
Parus major	Rovaniemi	R	2015	6.44444	2.24227	9	4	10	66.45	25.73	303.757	12.5923	18.25	I
Parus major	Rovaniemi	R	2018	9.33333	3.05505	3	6	12	66.45	25.73	230.448	15.3027	18.25	I
Parus major	Rovaniemi	U	2009	3.97082	1.71029	10	2.23607	8	66.45	25.73	175.241	13.76	18.25	I
Parus major	Rovaniemi	U	2010	11.5902	0.579587	2	11.1803	12	66.45	25.73	272.463	14.7828	18.25	I
Parus major	Rovaniemi	U	2015	6.5	2.27303	10	2	10	66.45	25.73	303.757	12.5923	18.25	I
Parus major	Rovaniemi	U	2018	5	1.73205	3	4	7	66.45	25.73	230.448	15.3027	18.25	I
Parus major	Tallinn	R	2015	13.9519	9.12432	2	7.5	20.4037	59.44	24.75	221.416	12.93	18.25	I
Parus major	Tallinn	U	2015	9	4.01559	4	5.25	13.5	59.44	24.75	221.416	12.93	18.25	I
Parus major	Tartu	R	2015	13.3502	6.5461	6	7.04006	23.2715	58.38	26.73	138.893	18.7776	18.25	I
Parus major	Tartu	U	2015	6.84727	1.93727	8	4.50444	9.75	58.38	26.73	138.893	18.7776	18.25	I
Parus major	Tartu	U	2016	3.75		1	3.75	3.75	58.38	26.73	169.876	18.5783	18.25	I
Parus major	Toledo	R	2010	9.40574	5.44477	13	3.31059	22.5887	39.86	-4.02	183.771	12.9161	18.25	I
Parus major	Toledo	R	2015	10.5773	5.59216	26	5.1923	26.4394	39.86	-4.02	102.106	14.9552	18.25	I
Parus major	Toledo	R	2018	15.0988	11.0542	13	2.96816	40.849	39.86	-4.02	259.094	12.7882	18.25	I
Parus major	Toledo	U	2010	7.09165	3.18523	16	2.1	15	39.86	-4.02	183.771	12.9161	18.25	I
[truncated: 1,248 more rows]
